# Supplementary material for: (E)-1-{4-[Bis(4-meth­oxy­phen­yl)meth­yl]piperazin-1-yl}-3-(4-fluoro­phen­yl)prop-2-en-1-one
Source: Acta Crystallogr Sect E Struct Rep Online. 2011 Feb 23;67(Pt 3):o697. doi: 10.1107/S1600536811006210 (PMC3051918; doi:10.1107/S1600536811006210)
Supplement: Supplementary file 1 [file e-67-0o697-sup1.cif]

##############################################################################
###                                                                        ###
###        Electronic paper (Acta Crystallographica Section E)             ###
###                                                                        ###
##############################################################################
#                                                                            #
# This CIF contains the data in a paper accepted for publication in Acta     #
# Crystallographica Section E. It conforms to the requirements of Notes      #
# for Authors for Section E, and has been peer reviewed under the auspices   #
# of the IUCr Commission on Journals.                                        #
#                                                                            #
# Full details of the Crystallographic Information File format               #
# are given in the paper "The Crystallographic Information File (CIF):       #
# a New Standard Archive File for Crystallography" by S. R. Hall, F. H.      #
# Allen and I. D. Brown [Acta Cryst. (1991), A47, 655-685].                  #
#                                                                            #
# The current version of the core CIF dictionary is obtainable from          #
# ftp://ftp.iucr.org/pub/cif_core.dic. The current version number is 2.4.    #
#                                                                            #
# Software is freely available for graphical display of the structure(s) in  #
# this CIF.  For information consult the CIF home page http://www.iucr.org/  #
# cif/home.html                                                              #
#                                                                            #
# This file may be used for bona fide research purposes within the           #
# scientific community so long as proper attribution is given to the journal # 
# article from which it was obtained.                                        #
#                                                                            #
##############################################################################
                                             
data_I
_audit_creation_method     SHELXL-97
_chemical_name_systematic
;
(<i>E</i>)-1-{4-[Bis(4-methoxyphenyl)methyl]piperazin-1-yl}-
3-(4-fluorophenyl)prop-2-en-1-one
;
_chemical_name_common     ?
_chemical_formula_moiety     'C28 H29 F N2 O3'
_chemical_formula_sum     'C28 H29 F N2 O3'
_chemical_formula_iupac     'C28 H29 F N2 O3'
_chemical_formula_weight     460.53
_chemical_melting_point     ?
_symmetry_cell_setting     monoclinic
_symmetry_space_group_name_H-M     'P 21/c'
_symmetry_space_group_name_Hall     '-P 2ybc'
loop_
    _symmetry_equiv_pos_as_xyz
    'x, y, z'
    '-x, y+1/2, -z+1/2'
    '-x, -y, -z'
    'x, -y-1/2, z-1/2'
_cell_length_a     10.235(2)
_cell_length_b     7.8420(16)
_cell_length_c     30.385(6)
_cell_angle_alpha     90.00
_cell_angle_beta     96.65(3)
_cell_angle_gamma     90.00
_cell_volume     2422.4(8)
_cell_formula_units_Z     4
_cell_measurement_reflns_used     25
_cell_measurement_theta_min     10
_cell_measurement_theta_max     13
_cell_measurement_temperature     293(2)
_exptl_crystal_description     block
_exptl_crystal_colour     pale-yellow
_exptl_crystal_size_max     0.20
_exptl_crystal_size_mid     0.10
_exptl_crystal_size_min     0.10
_exptl_crystal_density_diffrn     1.263
_exptl_crystal_density_meas     ?
_exptl_crystal_density_method     'not measured'
_exptl_crystal_F_000     976
_exptl_absorpt_coefficient_mu     0.087
_exptl_absorpt_correction_type     multi-scan
_exptl_absorpt_process_details     psi-scan
_exptl_absorpt_correction_T_min     0.983
_exptl_absorpt_correction_T_max     0.991
_exptl_special_details
; (North <i>et al.</i>, 1968)
;
_diffrn_ambient_temperature     293(2)
_diffrn_radiation_type     MoK\a
_diffrn_radiation_wavelength     0.71073
_diffrn_radiation_source     'fine-focus sealed tube'
_diffrn_radiation_monochromator     graphite
_diffrn_measurement_device_type     'Enraf--Nonius CAD-4'
_diffrn_measurement_method     '\w and 2\q'
_diffrn_detector_area_resol_mean     ?
_diffrn_reflns_number     4730
_diffrn_reflns_av_R_equivalents     0.0309
_diffrn_reflns_av_sigmaI/netI     0.0621
_diffrn_reflns_theta_min     1.35
_diffrn_reflns_theta_max     25.39
_diffrn_reflns_theta_full     25.39
_diffrn_measured_fraction_theta_max     0.999
_diffrn_measured_fraction_theta_full     0.999
_diffrn_reflns_limit_h_min     0
_diffrn_reflns_limit_h_max     12
_diffrn_reflns_limit_k_min     0
_diffrn_reflns_limit_k_max     9
_diffrn_reflns_limit_l_min     -36
_diffrn_reflns_limit_l_max     36
_diffrn_standards_number     3
_diffrn_standards_interval_count     200
_diffrn_standards_interval_time     120
_diffrn_standards_decay_%     1
_refine_special_details
;
Refinement of <i>F</i>^2^ against ALL reflections. The weighted <i>R</i>-factor
<i>wR</i> and goodness of fit <i>S</i> are based on <i>F</i>^2^, conventional
<i>R</i>-factors <i>R</i> are based on <i>F</i>, with <i>F</i> set to zero for
negative <i>F</i>^2^. The threshold expression of <i>F</i>^2^ >
\s(<i>F</i>^2^) is used only for calculating <i>R</i>-factors(gt) <i>etc</i>.
and is not relevant to the choice of reflections for refinement.
<i>R</i>-factors based on <i>F</i>^2^ are statistically about twice as large
as those based on <i>F</i>, and <i>R</i>- factors based on ALL data will be
even larger.
;
_reflns_number_total     4463
_reflns_number_gt     2366
_reflns_threshold_expression     I>2\s(I)
_refine_ls_structure_factor_coef     Fsqd
_refine_ls_matrix_type     full
_refine_ls_R_factor_all     0.1325
_refine_ls_R_factor_gt     0.0606
_refine_ls_wR_factor_gt     0.1349
_refine_ls_wR_factor_ref     0.1697
_refine_ls_goodness_of_fit_ref     1.006
_refine_ls_restrained_S_all     1.006
_refine_ls_number_reflns     4463
_refine_ls_number_parameters     307
_refine_ls_number_restraints     0
_refine_ls_hydrogen_treatment     constr
_refine_ls_weighting_scheme     calc
_refine_ls_weighting_details
                 'calc w=1/[\s^2^(Fo^2^)+(0.0800P)^2^] where P=(Fo^2^+2Fc^2^)/3'
_atom_sites_solution_hydrogens     geom
_atom_sites_solution_primary     direct
_atom_sites_solution_secondary     difmap
_refine_ls_shift/su_max     0.000
_refine_ls_shift/su_mean     0.000
_refine_diff_density_max     0.133
_refine_diff_density_min     -0.175
_refine_ls_extinction_method     none
_refine_ls_extinction_coef     ?
loop_
    _atom_type_symbol
    _atom_type_description
    _atom_type_scat_dispersion_real
    _atom_type_scat_dispersion_imag
    _atom_type_scat_source
    'C' 'C' 0.0033 0.0016
                         'International Tables Vol C Tables 4.2.6.8 and 6.1.1.4'
    'H' 'H' 0.0000 0.0000
                         'International Tables Vol C Tables 4.2.6.8 and 6.1.1.4'
    'N' 'N' 0.0061 0.0033
                         'International Tables Vol C Tables 4.2.6.8 and 6.1.1.4'
    'O' 'O' 0.0106 0.0060
                         'International Tables Vol C Tables 4.2.6.8 and 6.1.1.4'
    'F' 'F' 0.0171 0.0103
                         'International Tables Vol C Tables 4.2.6.8 and 6.1.1.4'
_computing_data_collection     'CAD-4 EXPRESS (Enraf--Nonius, 1994)'
_computing_cell_refinement     'CAD-4 EXPRESS (Enraf--Nonius, 1994)'
_computing_data_reduction     'XCAD4 (Harms & Wocadlo, 1995)'
_computing_structure_solution     'SHELXS97 (Sheldrick, 2008)'
_computing_structure_refinement     'SHELXL97 (Sheldrick, 2008)'
_computing_molecular_graphics     'SHELXTL (Sheldrick, 2008)'
_computing_publication_material     'SHELXTL (Sheldrick, 2008)'
loop_
    _atom_site_type_symbol
    _atom_site_label
    _atom_site_fract_x
    _atom_site_fract_y
    _atom_site_fract_z
    _atom_site_U_iso_or_equiv
    _atom_site_adp_type
    _atom_site_calc_flag
    _atom_site_refinement_flags
    _atom_site_occupancy
    _atom_site_disorder_assembly
    _atom_site_disorder_group
    F F 1.1036(2) -0.8047(3) 0.03071(8) 0.1138(8) Uani d . 1 . .
    N N1 0.5564(2) 0.0310(3) 0.08123(8) 0.0606(7) Uani d . 1 . .
    O O1 0.4552(2) -0.1690(3) 0.03651(7) 0.0783(7) Uani d . 1 . .
    C C1 0.9101(3) -0.4669(4) 0.06924(11) 0.0723(10) Uani d . 1 . .
    H H1A 0.9196 -0.3770 0.0893 0.087 Uiso calc R 1 . .
    O O2 0.06003(19) 0.8563(3) 0.14269(7) 0.0658(6) Uani d . 1 . .
    N N2 0.5216(2) 0.3082(3) 0.13971(8) 0.0540(6) Uani d . 1 . .
    C C2 1.0149(4) -0.5726(5) 0.06570(13) 0.0838(11) Uani d . 1 . .
    H H2A 1.0948 -0.5563 0.0831 0.101 Uiso calc R 1 . .
    O O3 0.93784(18) 0.7764(3) 0.25379(7) 0.0653(6) Uani d . 1 . .
    C C3 0.9982(4) -0.7018(5) 0.03591(13) 0.0779(10) Uani d . 1 . .
    C C4 0.8809(4) -0.7385(5) 0.01176(12) 0.0841(11) Uani d . 1 . .
    H H4A 0.8712 -0.8333 -0.0067 0.101 Uiso calc R 1 . .
    C C5 0.7775(4) -0.6302(5) 0.01579(11) 0.0755(10) Uani d . 1 . .
    H H5A 0.6967 -0.6512 -0.0007 0.091 Uiso calc R 1 . .
    C C6 0.7909(3) -0.4905(4) 0.04381(10) 0.0592(8) Uani d . 1 . .
    C C7 0.6790(3) -0.3740(4) 0.04508(10) 0.0636(9) Uani d . 1 . .
    H H7A 0.5982 -0.4155 0.0324 0.076 Uiso calc R 1 . .
    C C8 0.6773(3) -0.2193(4) 0.06162(10) 0.0619(9) Uani d . 1 . .
    H H8A 0.7551 -0.1731 0.0755 0.074 Uiso calc R 1 . .
    C C9 0.5553(3) -0.1162(4) 0.05889(10) 0.0574(8) Uani d . 1 . .
    C C10 0.4434(3) 0.1440(4) 0.07401(10) 0.0677(9) Uani d . 1 . .
    H H10A 0.3688 0.0814 0.0595 0.081 Uiso calc R 1 . .
    H H10B 0.4629 0.2365 0.0546 0.081 Uiso calc R 1 . .
    C C11 0.4086(3) 0.2162(4) 0.11695(10) 0.0633(9) Uani d . 1 . .
    H H11A 0.3345 0.2932 0.1112 0.076 Uiso calc R 1 . .
    H H11B 0.3834 0.1246 0.1357 0.076 Uiso calc R 1 . .
    C C12 0.6265(3) 0.1835(4) 0.15010(11) 0.0662(9) Uani d . 1 . .
    H H12A 0.5962 0.0944 0.1686 0.079 Uiso calc R 1 . .
    H H12B 0.7016 0.2387 0.1666 0.079 Uiso calc R 1 . .
    C C13 0.6676(3) 0.1057(4) 0.10871(11) 0.0658(9) Uani d . 1 . .
    H H13A 0.7075 0.1927 0.0919 0.079 Uiso calc R 1 . .
    H H13B 0.7331 0.0182 0.1167 0.079 Uiso calc R 1 . .
    C C14 0.4907(3) 0.4005(4) 0.17929(9) 0.0539(8) Uani d . 1 . .
    H H14A 0.4654 0.3170 0.2008 0.065 Uiso calc R 1 . .
    C C15 0.3763(3) 0.5219(4) 0.16789(10) 0.0496(7) Uani d . 1 . .
    C C16 0.2791(3) 0.5383(4) 0.19576(10) 0.0562(8) Uani d . 1 . .
    H H16A 0.2837 0.4723 0.2213 0.067 Uiso calc R 1 . .
    C C17 0.1757(3) 0.6503(4) 0.18645(10) 0.0588(8) Uani d . 1 . .
    H H17A 0.1113 0.6587 0.2056 0.071 Uiso calc R 1 . .
    C C18 0.1677(3) 0.7490(4) 0.14916(10) 0.0517(7) Uani d . 1 . .
    C C19 0.2627(3) 0.7373(4) 0.12093(10) 0.0564(8) Uani d . 1 . .
    H H19A 0.2579 0.8045 0.0956 0.068 Uiso calc R 1 . .
    C C20 0.3658(3) 0.6239(4) 0.13073(10) 0.0576(8) Uani d . 1 . .
    H H20A 0.4302 0.6165 0.1116 0.069 Uiso calc R 1 . .
    C C21 0.0545(3) 0.9718(4) 0.10672(11) 0.0739(10) Uani d . 1 . .
    H H21A -0.0246 1.0382 0.1056 0.111 Uiso calc R 1 . .
    H H21B 0.0548 0.9093 0.0796 0.111 Uiso calc R 1 . .
    H H21C 0.1295 1.0461 0.1106 0.111 Uiso calc R 1 . .
    C C22 0.6118(3) 0.4964(4) 0.20031(9) 0.0487(7) Uani d . 1 . .
    C C23 0.6794(3) 0.6068(4) 0.17551(10) 0.0654(9) Uani d . 1 . .
    H H23A 0.6512 0.6209 0.1455 0.078 Uiso calc R 1 . .
    C C24 0.7869(3) 0.6956(4) 0.19426(10) 0.0640(9) Uani d . 1 . .
    H H24A 0.8311 0.7679 0.1768 0.077 Uiso calc R 1 . .
    C C25 0.8303(3) 0.6793(4) 0.23854(10) 0.0516(7) Uani d . 1 . .
    C C26 0.7663(3) 0.5699(4) 0.26369(10) 0.0594(8) Uani d . 1 . .
    H H26A 0.7956 0.5555 0.2936 0.071 Uiso calc R 1 . .
    C C27 0.6569(3) 0.4799(4) 0.24439(10) 0.0583(8) Uani d . 1 . .
    H H27A 0.6134 0.4066 0.2619 0.070 Uiso calc R 1 . .
    C C28 0.9994(3) 0.7437(5) 0.29707(11) 0.0853(11) Uani d . 1 . .
    H H28A 1.0722 0.8203 0.3037 0.128 Uiso calc R 1 . .
    H H28B 1.0305 0.6282 0.2989 0.128 Uiso calc R 1 . .
    H H28C 0.9372 0.7606 0.3180 0.128 Uiso calc R 1 . .
loop_
    _atom_site_aniso_label
    _atom_site_aniso_U_11
    _atom_site_aniso_U_22
    _atom_site_aniso_U_33
    _atom_site_aniso_U_12
    _atom_site_aniso_U_13
    _atom_site_aniso_U_23
    F 0.1173(18) 0.1002(17) 0.1298(19) 0.0444(15) 0.0391(15) 0.0195(15)
    N1 0.0469(15) 0.0636(17) 0.0693(17) 0.0060(14) -0.0021(13) -0.0110(15)
    O1 0.0608(14) 0.0883(17) 0.0834(16) -0.0077(13) -0.0015(12) -0.0212(13)
    C1 0.075(2) 0.053(2) 0.084(2) 0.0013(19) -0.0119(19) -0.0117(18)
    O2 0.0542(12) 0.0670(14) 0.0768(15) 0.0124(12) 0.0106(10) 0.0043(12)
    N2 0.0361(13) 0.0562(15) 0.0682(16) 0.0014(12) -0.0003(11) -0.0075(13)
    C2 0.075(2) 0.059(2) 0.113(3) 0.006(2) -0.010(2) -0.003(2)
    O3 0.0502(12) 0.0750(15) 0.0689(14) -0.0098(12) -0.0008(10) -0.0058(12)
    C3 0.087(3) 0.067(3) 0.083(3) 0.019(2) 0.026(2) 0.017(2)
    C4 0.109(3) 0.079(3) 0.066(2) 0.015(3) 0.017(2) -0.018(2)
    C5 0.081(2) 0.080(3) 0.065(2) -0.004(2) 0.0024(18) -0.019(2)
    C6 0.067(2) 0.0534(19) 0.0571(18) -0.0045(17) 0.0063(16) -0.0043(16)
    C7 0.059(2) 0.069(2) 0.062(2) -0.0046(18) 0.0049(16) -0.0068(18)
    C8 0.0550(19) 0.060(2) 0.070(2) -0.0064(17) 0.0063(15) -0.0123(18)
    C9 0.0530(19) 0.063(2) 0.0568(19) -0.0047(17) 0.0098(15) -0.0026(17)
    C10 0.0502(18) 0.075(2) 0.074(2) 0.0085(18) -0.0097(16) -0.0102(18)
    C11 0.0391(16) 0.067(2) 0.081(2) 0.0023(16) -0.0036(15) -0.0091(18)
    C12 0.0475(18) 0.063(2) 0.085(2) 0.0043(16) -0.0082(16) -0.0163(18)
    C13 0.0429(17) 0.064(2) 0.089(2) 0.0022(16) 0.0026(16) -0.0136(19)
    C14 0.0489(17) 0.0533(18) 0.0598(19) -0.0024(15) 0.0077(14) 0.0045(16)
    C15 0.0384(15) 0.0494(17) 0.0606(18) -0.0038(14) 0.0045(13) -0.0015(15)
    C16 0.0540(18) 0.0579(19) 0.0587(18) -0.0039(16) 0.0150(15) 0.0081(16)
    C17 0.0470(17) 0.065(2) 0.066(2) 0.0046(16) 0.0166(15) 0.0020(17)
    C18 0.0414(16) 0.0525(18) 0.0610(19) -0.0016(15) 0.0059(14) -0.0063(16)
    C19 0.0553(18) 0.0559(19) 0.0588(19) 0.0031(16) 0.0096(15) 0.0058(16)
    C20 0.0430(16) 0.067(2) 0.066(2) 0.0037(16) 0.0170(14) 0.0057(17)
    C21 0.059(2) 0.074(2) 0.088(3) 0.0111(18) 0.0009(18) 0.006(2)
    C22 0.0414(15) 0.0493(17) 0.0557(18) 0.0038(14) 0.0063(13) -0.0022(15)
    C23 0.062(2) 0.085(2) 0.0485(18) -0.0180(19) 0.0023(15) 0.0081(17)
    C24 0.0528(18) 0.079(2) 0.061(2) -0.0176(18) 0.0077(15) 0.0101(18)
    C25 0.0406(16) 0.0512(18) 0.063(2) 0.0044(15) 0.0061(15) -0.0050(16)
    C26 0.0550(18) 0.073(2) 0.0476(17) 0.0007(18) -0.0041(15) 0.0037(16)
    C27 0.0533(18) 0.062(2) 0.0598(19) -0.0049(17) 0.0067(15) 0.0113(17)
    C28 0.063(2) 0.100(3) 0.086(3) -0.003(2) -0.0217(19) 0.003(2)
_geom_special_details
;
All e.s.d.'s (except the e.s.d. in the dihedral angle between two l.s. planes)
are estimated using the full covariance matrix. The cell e.s.d.'s are taken
into account individually in the estimation of e.s.d.'s in distances, angles
and torsion angles; correlations between e.s.d.'s in cell parameters are only
used when they are defined by crystal symmetry. An approximate (isotropic)
treatment of cell e.s.d.'s is used for estimating e.s.d.'s involving l.s.
planes.
;
loop_
    _geom_bond_atom_site_label_1
    _geom_bond_atom_site_label_2
    _geom_bond_site_symmetry_2
    _geom_bond_distance
    _geom_bond_publ_flag
    F C3 . 1.370(4) ?
    N1 C9 . 1.338(4) ?
    N1 C10 . 1.453(4) ?
    N1 C13 . 1.455(4) ?
    O1 C9 . 1.235(3) ?
    C1 C2 . 1.370(4) ?
    C1 C6 . 1.379(4) ?
    C1 H1A . 0.9300 ?
    O2 C18 . 1.382(3) ?
    O2 C21 . 1.416(3) ?
    N2 C12 . 1.459(3) ?
    N2 C11 . 1.466(3) ?
    N2 C14 . 1.469(3) ?
    C2 C3 . 1.357(5) ?
    C2 H2A . 0.9300 ?
    O3 C25 . 1.374(3) ?
    O3 C28 . 1.414(3) ?
    C3 C4 . 1.364(5) ?
    C4 C5 . 1.373(5) ?
    C4 H4A . 0.9300 ?
    C5 C6 . 1.385(4) ?
    C5 H5A . 0.9300 ?
    C6 C7 . 1.469(4) ?
    C7 C8 . 1.314(4) ?
    C7 H7A . 0.9300 ?
    C8 C9 . 1.482(4) ?
    C8 H8A . 0.9300 ?
    C10 C11 . 1.503(4) ?
    C10 H10A . 0.9700 ?
    C10 H10B . 0.9700 ?
    C11 H11A . 0.9700 ?
    C11 H11B . 0.9700 ?
    C12 C13 . 1.501(4) ?
    C12 H12A . 0.9700 ?
    C12 H12B . 0.9700 ?
    C13 H13A . 0.9700 ?
    C13 H13B . 0.9700 ?
    C14 C15 . 1.517(4) ?
    C14 C22 . 1.525(4) ?
    C14 H14A . 0.9800 ?
    C15 C20 . 1.378(4) ?
    C15 C16 . 1.385(4) ?
    C16 C17 . 1.380(4) ?
    C16 H16A . 0.9300 ?
    C17 C18 . 1.367(4) ?
    C17 H17A . 0.9300 ?
    C18 C19 . 1.372(4) ?
    C19 C20 . 1.386(4) ?
    C19 H19A . 0.9300 ?
    C20 H20A . 0.9300 ?
    C21 H21A . 0.9600 ?
    C21 H21B . 0.9600 ?
    C21 H21C . 0.9600 ?
    C22 C27 . 1.372(4) ?
    C22 C23 . 1.384(4) ?
    C23 C24 . 1.370(4) ?
    C23 H23A . 0.9300 ?
    C24 C25 . 1.373(4) ?
    C24 H24A . 0.9300 ?
    C25 C26 . 1.365(4) ?
    C26 C27 . 1.394(4) ?
    C26 H26A . 0.9300 ?
    C27 H27A . 0.9300 ?
    C28 H28A . 0.9600 ?
    C28 H28B . 0.9600 ?
    C28 H28C . 0.9600 ?
loop_
    _geom_angle_atom_site_label_1
    _geom_angle_atom_site_label_2
    _geom_angle_atom_site_label_3
    _geom_angle_site_symmetry_1
    _geom_angle_site_symmetry_3
    _geom_angle
    _geom_angle_publ_flag
    C9 N1 C10 . . 119.3(2) ?
    C9 N1 C13 . . 126.8(3) ?
    C10 N1 C13 . . 113.4(2) ?
    C2 C1 C6 . . 121.7(3) ?
    C2 C1 H1A . . 119.2 ?
    C6 C1 H1A . . 119.2 ?
    C18 O2 C21 . . 117.3(2) ?
    C12 N2 C11 . . 107.0(2) ?
    C12 N2 C14 . . 112.1(2) ?
    C11 N2 C14 . . 113.3(2) ?
    C3 C2 C1 . . 117.7(3) ?
    C3 C2 H2A . . 121.1 ?
    C1 C2 H2A . . 121.1 ?
    C25 O3 C28 . . 117.8(3) ?
    C2 C3 C4 . . 123.5(4) ?
    C2 C3 F . . 118.5(4) ?
    C4 C3 F . . 118.0(4) ?
    C3 C4 C5 . . 117.5(3) ?
    C3 C4 H4A . . 121.3 ?
    C5 C4 H4A . . 121.3 ?
    C4 C5 C6 . . 121.5(3) ?
    C4 C5 H5A . . 119.3 ?
    C6 C5 H5A . . 119.3 ?
    C1 C6 C5 . . 118.0(3) ?
    C1 C6 C7 . . 122.9(3) ?
    C5 C6 C7 . . 119.1(3) ?
    C8 C7 C6 . . 129.0(3) ?
    C8 C7 H7A . . 115.5 ?
    C6 C7 H7A . . 115.5 ?
    C7 C8 C9 . . 122.1(3) ?
    C7 C8 H8A . . 119.0 ?
    C9 C8 H8A . . 119.0 ?
    O1 C9 N1 . . 121.8(3) ?
    O1 C9 C8 . . 119.2(3) ?
    N1 C9 C8 . . 119.0(3) ?
    N1 C10 C11 . . 111.3(2) ?
    N1 C10 H10A . . 109.4 ?
    C11 C10 H10A . . 109.4 ?
    N1 C10 H10B . . 109.4 ?
    C11 C10 H10B . . 109.4 ?
    H10A C10 H10B . . 108.0 ?
    N2 C11 C10 . . 110.0(2) ?
    N2 C11 H11A . . 109.7 ?
    C10 C11 H11A . . 109.7 ?
    N2 C11 H11B . . 109.7 ?
    C10 C11 H11B . . 109.7 ?
    H11A C11 H11B . . 108.2 ?
    N2 C12 C13 . . 111.2(3) ?
    N2 C12 H12A . . 109.4 ?
    C13 C12 H12A . . 109.4 ?
    N2 C12 H12B . . 109.4 ?
    C13 C12 H12B . . 109.4 ?
    H12A C12 H12B . . 108.0 ?
    N1 C13 C12 . . 111.6(2) ?
    N1 C13 H13A . . 109.3 ?
    C12 C13 H13A . . 109.3 ?
    N1 C13 H13B . . 109.3 ?
    C12 C13 H13B . . 109.3 ?
    H13A C13 H13B . . 108.0 ?
    N2 C14 C15 . . 110.8(2) ?
    N2 C14 C22 . . 110.1(2) ?
    C15 C14 C22 . . 110.8(2) ?
    N2 C14 H14A . . 108.3 ?
    C15 C14 H14A . . 108.3 ?
    C22 C14 H14A . . 108.3 ?
    C20 C15 C16 . . 117.0(3) ?
    C20 C15 C14 . . 122.4(3) ?
    C16 C15 C14 . . 120.6(3) ?
    C17 C16 C15 . . 121.5(3) ?
    C17 C16 H16A . . 119.3 ?
    C15 C16 H16A . . 119.3 ?
    C18 C17 C16 . . 120.1(3) ?
    C18 C17 H17A . . 120.0 ?
    C16 C17 H17A . . 120.0 ?
    C17 C18 C19 . . 120.1(3) ?
    C17 C18 O2 . . 115.6(3) ?
    C19 C18 O2 . . 124.3(3) ?
    C18 C19 C20 . . 119.1(3) ?
    C18 C19 H19A . . 120.5 ?
    C20 C19 H19A . . 120.5 ?
    C15 C20 C19 . . 122.3(3) ?
    C15 C20 H20A . . 118.9 ?
    C19 C20 H20A . . 118.9 ?
    O2 C21 H21A . . 109.5 ?
    O2 C21 H21B . . 109.5 ?
    H21A C21 H21B . . 109.5 ?
    O2 C21 H21C . . 109.5 ?
    H21A C21 H21C . . 109.5 ?
    H21B C21 H21C . . 109.5 ?
    C27 C22 C23 . . 117.2(3) ?
    C27 C22 C14 . . 121.9(3) ?
    C23 C22 C14 . . 120.9(3) ?
    C24 C23 C22 . . 121.3(3) ?
    C24 C23 H23A . . 119.3 ?
    C22 C23 H23A . . 119.3 ?
    C23 C24 C25 . . 120.9(3) ?
    C23 C24 H24A . . 119.6 ?
    C25 C24 H24A . . 119.6 ?
    C26 C25 C24 . . 119.0(3) ?
    C26 C25 O3 . . 125.2(3) ?
    C24 C25 O3 . . 115.8(3) ?
    C25 C26 C27 . . 119.8(3) ?
    C25 C26 H26A . . 120.1 ?
    C27 C26 H26A . . 120.1 ?
    C22 C27 C26 . . 121.8(3) ?
    C22 C27 H27A . . 119.1 ?
    C26 C27 H27A . . 119.1 ?
    O3 C28 H28A . . 109.5 ?
    O3 C28 H28B . . 109.5 ?
    H28A C28 H28B . . 109.5 ?
    O3 C28 H28C . . 109.5 ?
    H28A C28 H28C . . 109.5 ?
    H28B C28 H28C . . 109.5 ?
loop_
    _geom_torsion_atom_site_label_1
    _geom_torsion_atom_site_label_2
    _geom_torsion_atom_site_label_3
    _geom_torsion_atom_site_label_4
    _geom_torsion_site_symmetry_1
    _geom_torsion_site_symmetry_2
    _geom_torsion_site_symmetry_3
    _geom_torsion_site_symmetry_4
    _geom_torsion
    _geom_torsion_publ_flag
    C6 C1 C2 C3 . . . . 0.4(5) ?
    C1 C2 C3 C4 . . . . -4.6(6) ?
    C1 C2 C3 F . . . . 177.5(3) ?
    C2 C3 C4 C5 . . . . 4.9(6) ?
    F C3 C4 C5 . . . . -177.2(3) ?
    C3 C4 C5 C6 . . . . -1.0(5) ?
    C2 C1 C6 C5 . . . . 3.1(5) ?
    C2 C1 C6 C7 . . . . -176.5(3) ?
    C4 C5 C6 C1 . . . . -2.8(5) ?
    C4 C5 C6 C7 . . . . 176.9(3) ?
    C1 C6 C7 C8 . . . . 15.0(5) ?
    C5 C6 C7 C8 . . . . -164.7(3) ?
    C6 C7 C8 C9 . . . . 178.1(3) ?
    C10 N1 C9 O1 . . . . -9.2(4) ?
    C13 N1 C9 O1 . . . . 179.7(3) ?
    C10 N1 C9 C8 . . . . 171.6(3) ?
    C13 N1 C9 C8 . . . . 0.6(5) ?
    C7 C8 C9 O1 . . . . -7.7(5) ?
    C7 C8 C9 N1 . . . . 171.5(3) ?
    C9 N1 C10 C11 . . . . 137.5(3) ?
    C13 N1 C10 C11 . . . . -50.3(4) ?
    C12 N2 C11 C10 . . . . -63.1(3) ?
    C14 N2 C11 C10 . . . . 172.9(2) ?
    N1 C10 C11 N2 . . . . 57.9(3) ?
    C11 N2 C12 C13 . . . . 62.0(3) ?
    C14 N2 C12 C13 . . . . -173.2(2) ?
    C9 N1 C13 C12 . . . . -139.8(3) ?
    C10 N1 C13 C12 . . . . 48.7(4) ?
    N2 C12 C13 N1 . . . . -55.2(4) ?
    C12 N2 C14 C15 . . . . -176.8(2) ?
    C11 N2 C14 C15 . . . . -55.6(3) ?
    C12 N2 C14 C22 . . . . 60.3(3) ?
    C11 N2 C14 C22 . . . . -178.5(2) ?
    N2 C14 C15 C20 . . . . -43.6(4) ?
    C22 C14 C15 C20 . . . . 79.0(3) ?
    N2 C14 C15 C16 . . . . 138.6(3) ?
    C22 C14 C15 C16 . . . . -98.9(3) ?
    C20 C15 C16 C17 . . . . 0.7(4) ?
    C14 C15 C16 C17 . . . . 178.7(3) ?
    C15 C16 C17 C18 . . . . -0.4(4) ?
    C16 C17 C18 C19 . . . . -0.1(4) ?
    C16 C17 C18 O2 . . . . 179.6(2) ?
    C21 O2 C18 C17 . . . . 174.3(3) ?
    C21 O2 C18 C19 . . . . -5.9(4) ?
    C17 C18 C19 C20 . . . . 0.2(4) ?
    O2 C18 C19 C20 . . . . -179.5(3) ?
    C16 C15 C20 C19 . . . . -0.6(4) ?
    C14 C15 C20 C19 . . . . -178.6(3) ?
    C18 C19 C20 C15 . . . . 0.2(4) ?
    N2 C14 C22 C27 . . . . -128.0(3) ?
    C15 C14 C22 C27 . . . . 109.0(3) ?
    N2 C14 C22 C23 . . . . 53.2(4) ?
    C15 C14 C22 C23 . . . . -69.8(3) ?
    C27 C22 C23 C24 . . . . 0.0(5) ?
    C14 C22 C23 C24 . . . . 178.9(3) ?
    C22 C23 C24 C25 . . . . -0.7(5) ?
    C23 C24 C25 C26 . . . . 1.4(5) ?
    C23 C24 C25 O3 . . . . -179.1(3) ?
    C28 O3 C25 C26 . . . . 9.6(4) ?
    C28 O3 C25 C24 . . . . -169.8(3) ?
    C24 C25 C26 C27 . . . . -1.4(4) ?
    O3 C25 C26 C27 . . . . 179.2(3) ?
    C23 C22 C27 C26 . . . . 0.0(4) ?
    C14 C22 C27 C26 . . . . -178.9(3) ?
    C25 C26 C27 C22 . . . . 0.7(5) ?
loop_
    _geom_hbond_atom_site_label_D
    _geom_hbond_atom_site_label_H
    _geom_hbond_atom_site_label_A
    _geom_hbond_site_symmetry_A
    _geom_hbond_distance_DH
    _geom_hbond_distance_HA
    _geom_hbond_distance_DA
    _geom_hbond_angle_DHA
    C5 H5A O1 3_645 0.93 2.28 3.131(4) 152
    C17 H17A O3 1_455 0.93 2.60 3.499(4) 163
    C10 H10A O1 . 0.97 2.30 2.715(4) 105
    C7 H7A O1 . 0.93 2.43 2.786(4) 102
data_global
_journal_date_recd_electronic     2011-01-13
_journal_date_accepted     2011-02-18
_journal_name_full     'Acta Crystallographica, Section E'
_journal_year     2011
_journal_volume     67
_journal_issue      3
_journal_page_first     o697
_journal_page_last     o697
_journal_paper_category     QO
_journal_coeditor_code     PV2381
_publ_contact_author_name     'Wu, Bin'
_publ_contact_author_address
;
School of Pharmacy
Nanjing Medical University
Hanzhong Road No.140 Nanjing
Nanjing 210029
People's Republic of China
;
_publ_contact_author_email     wubin@njmu.edu.cn
_publ_contact_author_fax     '86 25 86863165'
_publ_contact_author_phone     '86 25 86862761'
_publ_section_title
;\
(<i>E</i>)-1-{4-[Bis(4-methoxyphenyl)methyl]piperazin-1-yl}-3-(4-fluorophenyl)\
prop-2-en-1-one
;
loop_
    _publ_author_name
    _publ_author_address
    'Teng, Yan-Bo'
;
School of Pharmacy
Nanjing Medical University
Hanzhong Road No. 140 Nanjing
Nanjing 210029
People's Republic of China
;
    'Dai, Zhao-Hui'
;
School of Pharmacy
Nanjing Medical University
Hanzhong Road No. 140 Nanjing
Nanjing 210029
People's Republic of China
;
    'Wu, Bin'
;
School of Pharmacy
Nanjing Medical University
Hanzhong Road No. 140 Nanjing
Nanjing 210029
People's Republic of China
;
