# Supplementary material for: (E)-1-{4-[Bis(4-meth­oxy­phen­yl)meth­yl]piperazin-1-yl}-3-(4-fluoro­phen­yl)prop-2-en-1-one
Source: Acta Crystallogr Sect E Struct Rep Online. 2011 Feb 23;67(Pt 3):o697. doi: 10.1107/S1600536811006210 (PMC3051918; doi:10.1107/S1600536811006210)
Supplement: Supplementary file 2 [file e-67-0o697-Isup2.hkl]

# 
# h,k,l, Fc-squared, Fo-squared, sigma(Fo-squared) and status flag 
# 
data_I
_shelx_title ' X in P2(1)/c' 
_shelx_refln_list_code          4 
_shelx_F_calc_maximum      220.71 
_exptl_crystal_F_000       976.00 
_reflns_d_resolution_high  0.8288 
 
loop_ 
 _symmetry_equiv_pos_as_xyz 
 'x, y, z' 
 '-x, y+1/2, -z+1/2' 
 '-x, -y, -z' 
 'x, -y-1/2, z-1/2' 
 
_cell_length_a    10.2350 
_cell_length_b     7.8420 
_cell_length_c    30.3850 
_cell_angle_alpha  90.000 
_cell_angle_beta   96.650 
_cell_angle_gamma  90.000 
 
_shelx_F_squared_multiplier     1.000 
 
loop_ 
 _refln_index_h 
 _refln_index_k 
 _refln_index_l 
 _refln_F_squared_calc 
 _refln_F_squared_meas 
 _refln_F_squared_sigma 
 _refln_observed_status 
   1   0   0      885.31      985.59      8.37 o 
   2   0   0     3200.82     3270.48     21.46 o 
   3   0   0     1927.77     2105.64     21.46 o 
   4   0   0        5.85       11.91      4.13 o 
   5   0   0       89.96      102.17      8.07 o 
   6   0   0       63.46       64.96      7.78 o 
   7   0   0      533.22      502.39     18.11 o 
   8   0   0      256.83      243.81     16.44 o 
   9   0   0        3.96       10.83     12.40 o 
  10   0   0       54.48       65.26     14.37 o 
  11   0   0       44.06       27.27     12.21 o 
  12   0   0        5.55       -5.32     15.26 o 
   1   1   0       45.27       55.91      3.45 o 
   2   1   0       36.44       47.15      4.33 o 
   3   1   0      276.83      276.10      8.96 o 
   4   1   0      295.67      273.05     10.43 o 
   5   1   0       15.58       22.84      6.20 o 
   6   1   0        0.06        2.26      6.79 o 
   7   1   0        0.03        3.74      8.27 o 
   8   1   0        7.82      -12.30     12.30 o 
   9   1   0      455.67      471.39     21.65 o 
  10   1   0      345.93      342.34     22.44 o 
  11   1   0        7.17        5.71     12.99 o 
  12   1   0       14.61       26.87     14.67 o 
   0   2   0     5279.76     4944.40     30.32 o 
   1   2   0     3791.24     3766.18     27.46 o 
   2   2   0      716.38      801.82     14.37 o 
   3   2   0     1631.64     1640.26     22.44 o 
   4   2   0       68.27      124.32      9.35 o 
   5   2   0       80.70       91.44     10.04 o 
   6   2   0      277.27      249.23     13.68 o 
   7   2   0      175.39      185.94     13.39 o 
   8   2   0       10.96       17.13     10.73 o 
   9   2   0       13.73       18.90     10.34 o 
  10   2   0        0.00       -6.00     12.70 o 
  11   2   0        0.04        1.97     12.70 o 
   1   3   0       48.77       42.72      5.12 o 
   2   3   0      129.20      165.46      8.66 o 
   3   3   0      814.72      832.34     18.70 o 
   4   3   0      451.59      447.17     14.86 o 
   5   3   0       24.58       30.61      7.68 o 
   6   3   0      492.33      537.83     19.88 o 
   7   3   0        3.30       21.16      8.47 o 
   8   3   0        2.15       -8.47     10.24 o 
   9   3   0       53.65       46.66     12.60 o 
  10   3   0        1.41        4.53     11.91 o 
  11   3   0       15.88       -3.05     15.55 o 
   0   4   0      602.07      632.32     16.54 o 
   1   4   0     1197.19     1202.44     22.93 o 
   2   4   0       66.59       81.11      8.17 o 
   3   4   0       35.68       36.62      7.68 o 
   4   4   0       46.34       53.74      8.86 o 
   5   4   0       76.26       65.56      9.84 o 
   6   4   0      134.15      124.61     13.09 o 
   7   4   0       48.33       53.15     12.40 o 
   8   4   0      137.80      121.76     16.04 o 
   9   4   0       80.74       53.84     13.88 o 
  10   4   0       19.27       37.90     11.81 o 
  11   4   0        1.49       14.08     13.58 o 
   1   5   0        5.59       15.65      6.79 o 
   2   5   0      203.27      173.53     12.40 o 
   3   5   0       50.65       63.78      9.55 o 
   4   5   0       34.27       54.33      9.74 o 
   5   5   0       48.55       47.84     12.40 o 
   6   5   0      211.04      204.34     16.04 o 
   7   5   0        5.52        8.56     11.02 o 
   8   5   0       43.58       38.68     12.01 o 
   9   5   0        0.27       13.29     11.71 o 
  10   5   0        1.15       16.83     12.80 o 
   0   6   0      180.49      159.95     12.80 o 
   1   6   0      109.14      104.04     12.70 o 
   2   6   0       27.02       11.81     10.14 o 
   3   6   0       61.78       68.51     11.61 o 
   4   6   0      143.80      164.97     15.06 o 
   5   6   0       77.93       64.08     15.36 o 
   6   6   0       24.15       44.39     10.43 o 
   7   6   0       95.07      106.31     15.26 o 
   8   6   0       18.08       25.89     13.19 o 
   9   6   0       11.58        7.38     12.89 o 
   1   7   0        5.05       14.67     10.63 o 
   2   7   0      539.33      517.75     24.71 o 
   3   7   0       79.96       78.55     13.29 o 
   4   7   0        0.58       -8.17     13.29 o 
   5   7   0       66.96       77.07     14.96 o 
   6   7   0       17.92       14.86     14.27 o 
   7   7   0       28.24       44.88     16.24 o 
   8   7   0        0.19       17.23     13.09 o 
   0   8   0       83.02       69.39     15.95 o 
   1   8   0       20.18       11.32     14.17 o 
   2   8   0       27.57       13.39     13.39 o 
   3   8   0       15.42       -0.89     13.78 o 
   4   8   0       44.30       34.35     13.88 o 
   5   8   0        0.67        0.98     13.49 o 
   6   8   0        0.21      -12.70     13.98 o 
   1   9   0       84.75       86.32     18.51 o 
   2   9   0        5.44       25.10     12.80 o 
   3   9   0        0.01       19.29     12.01 o 
 -12   1   1       49.12       79.14     15.55 o 
 -11   1   1        4.25       20.77     12.60 o 
 -10   1   1       67.66       78.15     16.04 o 
  -9   1   1        0.00       24.61     11.02 o 
  -8   1   1      809.96      776.62     25.20 o 
  -7   1   1      255.74      278.86     13.49 o 
  -6   1   1       19.89       22.15      6.79 o 
  -5   1   1       32.77       26.08      5.81 o 
  -4   1   1        0.69        4.72      4.13 o 
  -3   1   1       81.97       70.77      5.41 o 
  -2   1   1     9117.20     8568.25    157.69 o 
  -1   1   1       68.95       76.68      3.94 o 
   0   1   1      585.61      578.22      6.55 o 
   1   1   1     4962.44     4369.86     95.68 o 
   2   1   1     1160.07     1207.95     14.67 o 
   3   1   1      550.34      539.50     11.91 o 
   4   1   1      242.08      236.83     10.24 o 
   5   1   1      274.83      225.31     10.73 o 
   6   1   1     1365.69     1397.82     26.67 o 
   7   1   1      153.47      164.58     12.21 o 
   8   1   1      126.04      119.30     12.70 o 
   9   1   1      118.92      109.26     15.36 o 
  10   1   1      489.58      495.60     24.51 o 
  11   1   1        8.98       16.24     13.98 o 
  12   1   1       35.50       47.44     16.14 o 
 -12   2   1        5.95       -3.25     15.75 o 
 -11   2   1       17.29       23.33     13.88 o 
 -10   2   1       12.71        5.12     12.30 o 
  -9   2   1       11.06       14.37     11.81 o 
  -8   2   1        0.27      -10.53     10.93 o 
  -7   2   1      553.03      615.29     20.87 o 
  -6   2   1      142.92      151.39     10.53 o 
  -5   2   1      791.56      823.87     20.28 o 
  -4   2   1        3.83       17.03      7.09 o 
  -3   2   1      402.37      452.69     12.40 o 
  -2   2   1    10031.74     9384.25    194.89 o 
  -1   2   1      505.93      533.69     10.93 o 
   0   2   1     4292.36     3920.00     35.73 o 
   1   2   1      318.55      312.42      8.76 o 
   2   2   1     7851.63     6838.81    168.02 o 
   3   2   1       25.23       26.77      5.61 o 
   4   2   1     5858.69     6383.08     47.44 o 
   5   2   1      831.77      959.61     21.56 o 
   6   2   1       15.30       16.73      7.19 o 
   7   2   1      111.89      124.02     11.42 o 
   8   2   1        1.40      -11.12     11.12 o 
   9   2   1       42.05       13.68     13.58 o 
  10   2   1       10.46      -14.08     14.08 o 
  11   2   1       36.52       48.13     15.26 o 
 -11   3   1       18.46       27.46     14.67 o 
 -10   3   1        0.00       -0.89     10.34 o 
  -9   3   1        0.08        4.82     11.22 o 
  -8   3   1        2.67        7.09      9.74 o 
  -7   3   1       64.36       68.61     11.02 o 
  -6   3   1     1432.10     1502.75     30.71 o 
  -5   3   1      289.99      339.59     14.76 o 
  -4   3   1     1624.54     1633.37     27.07 o 
  -3   3   1       61.04       60.73      8.07 o 
  -2   3   1      537.92      446.48     13.19 o 
  -1   3   1      135.48      124.91      7.48 o 
   0   3   1     1724.01     1692.77     21.90 o 
   1   3   1       50.57       42.13      5.71 o 
   2   3   1       47.31       53.84      6.10 o 
   3   3   1        9.36       20.67      7.58 o 
   4   3   1       78.60      106.31      9.35 o 
   5   3   1      600.64      600.14     18.41 o 
   6   3   1       13.05       16.93      8.96 o 
   7   3   1       77.45       66.83     10.24 o 
   8   3   1       46.68       51.28     10.63 o 
   9   3   1        9.36       17.82     10.43 o 
  10   3   1        0.03        1.87     12.30 o 
  11   3   1        0.10      -12.30     12.60 o 
 -11   4   1        2.53       12.99     14.47 o 
 -10   4   1        0.55       26.18     11.52 o 
  -9   4   1        1.11       12.11     11.91 o 
  -8   4   1       20.70       16.24     10.93 o 
  -7   4   1        0.25       13.78      8.76 o 
  -6   4   1      329.03      322.26     17.23 o 
  -5   4   1      193.18      174.81     12.89 o 
  -4   4   1      600.88      541.18     18.41 o 
  -3   4   1      892.77      926.73     22.05 o 
  -2   4   1      493.39      489.79     15.55 o 
  -1   4   1      208.09      223.44     11.22 o 
   0   4   1       61.60       59.64      5.39 o 
   1   4   1      574.72      602.20     16.83 o 
   2   4   1       70.20       81.89      8.47 o 
   3   4   1       64.91       65.26      8.66 o 
   4   4   1       24.60       25.59      9.35 o 
   5   4   1      650.56      639.11     21.36 o 
   6   4   1       12.71       28.35      8.76 o 
   7   4   1       23.56       30.51     10.24 o 
   8   4   1        3.15       10.93     10.73 o 
   9   4   1       45.13       60.24     13.29 o 
  10   4   1       48.28       29.33     15.16 o 
  11   4   1        1.62      -13.09     15.75 o 
 -10   5   1        1.69        4.23     10.83 o 
  -9   5   1        5.64        0.00     12.50 o 
  -8   5   1       16.08        9.45     11.61 o 
  -7   5   1       44.58       42.52     12.40 o 
  -6   5   1        4.63       16.14     10.53 o 
  -5   5   1      142.21      145.78     14.17 o 
  -4   5   1      600.76      643.35     22.44 o 
  -3   5   1      196.11      202.47     13.49 o 
  -2   5   1        2.10       16.73      7.09 o 
  -1   5   1        0.99       -7.19      7.19 o 
   0   5   1       70.40       63.06      6.05 o 
   1   5   1       72.57       74.51      9.35 o 
   2   5   1        5.85       -4.63      7.58 o 
   3   5   1        2.58        9.74      8.07 o 
   4   5   1       87.69      103.85     11.22 o 
   5   5   1       10.50        7.09     10.43 o 
   6   5   1        0.44        0.69      9.94 o 
   7   5   1        7.68        0.79     10.14 o 
   8   5   1        3.93       -8.66     12.40 o 
   9   5   1        7.07        7.68     13.49 o 
  10   5   1        0.02       -1.08     14.37 o 
  -9   6   1        1.50        7.38     12.89 o 
  -8   6   1       12.38       20.08     13.19 o 
  -7   6   1       12.81       20.18     13.19 o 
  -6   6   1       35.92       11.22     12.70 o 
  -5   6   1      257.58      269.70     18.60 o 
  -4   6   1      113.12      105.22     15.06 o 
  -3   6   1       43.68       35.24     12.50 o 
  -2   6   1        6.00       -0.59      9.65 o 
  -1   6   1       15.97       13.88      9.74 o 
   0   6   1       13.78        4.06      6.18 o 
   1   6   1       10.21        8.47      8.47 o 
   2   6   1       73.93       63.09     12.01 o 
   3   6   1      165.76      148.63     14.76 o 
   4   6   1      361.83      317.93     18.90 o 
   5   6   1       26.34       37.40     12.50 o 
   6   6   1      251.23      229.94     19.00 o 
   7   6   1        9.99        7.09     13.68 o 
   8   6   1       29.98       52.96     13.98 o 
   9   6   1       15.20        7.38     16.14 o 
  -8   7   1        0.96        9.65     14.96 o 
  -7   7   1       37.30       40.75     16.54 o 
  -6   7   1        0.03       -9.25     13.98 o 
  -5   7   1        0.05       -0.89     12.30 o 
  -4   7   1      455.91      429.65     23.82 o 
  -3   7   1       33.30       38.09     13.49 o 
  -2   7   1      232.27      252.38     18.51 o 
  -1   7   1       42.13       58.57     11.12 o 
   0   7   1        1.64       -7.10      7.10 o 
   1   7   1       15.45       26.38     10.34 o 
   2   7   1      261.10      241.75     19.49 o 
   3   7   1       50.28       46.75     14.17 o 
   4   7   1        0.00       -4.92     11.91 o 
   5   7   1       19.64       -0.89     13.88 o 
   6   7   1       15.63       20.47     12.80 o 
   7   7   1        3.40       -4.04     13.98 o 
   8   7   1        0.16       16.24     13.68 o 
  -6   8   1        0.18        5.32     12.89 o 
  -5   8   1       14.02       27.07     12.60 o 
  -4   8   1        1.41       -6.69     13.19 o 
  -3   8   1        0.31      -13.19     13.19 o 
  -2   8   1       32.71       46.26     13.88 o 
  -1   8   1        8.36      -13.09     13.09 o 
   0   8   1       26.52       26.93     16.93 o 
   1   8   1       27.19       21.85     13.68 o 
   2   8   1        0.19      -14.57     14.57 o 
   3   8   1      133.64      129.54     17.91 o 
   4   8   1        0.06      -13.39     14.57 o 
   5   8   1       31.77       49.31     11.91 o 
   6   8   1       10.08       13.88     15.06 o 
  -3   9   1        1.27        3.25     13.78 o 
  -2   9   1        4.79        1.08     15.36 o 
  -1   9   1        0.00       -9.25     13.88 o 
   0   9   1        5.40        4.66     15.31 o 
   1   9   1        0.37       28.84     14.67 o 
   2   9   1       13.39       30.32     14.67 o 
   3   9   1        0.44      -15.26     15.26 o 
 -12   0   2        0.09      -15.16     15.16 o 
 -11   0   2       28.79       14.96     13.88 o 
 -10   0   2      277.51      249.13     20.28 o 
  -9   0   2     1790.14     1838.40     40.06 o 
  -8   0   2      431.76      444.52     19.88 o 
  -7   0   2      189.90      182.39     12.40 o 
  -6   0   2        0.83        7.48      5.12 o 
  -5   0   2        0.53        3.54      5.32 o 
  -4   0   2       10.86       11.02      4.82 o 
  -3   0   2      385.08      361.64      9.25 o 
  -2   0   2    18648.13    17220.76    206.02 o 
  -1   0   2       77.24       76.48      2.95 o 
   0   0   2      138.76      149.62      2.02 o 
   1   0   2      110.25      138.20      4.04 o 
   2   0   2       18.77       22.93      3.15 o 
   3   0   2     4619.36     4659.05     32.58 o 
   4   0   2       12.40       19.98      4.92 o 
   5   0   2     3041.14     2778.22     33.27 o 
   6   0   2     1488.72     1507.57     27.76 o 
   7   0   2     1464.03     1522.83     30.61 o 
   8   0   2     1636.28     1512.59     33.57 o 
   9   0   2      793.38      718.06     27.56 o 
  10   0   2      185.37      166.55     18.21 o 
  11   0   2       36.09       19.10     13.49 o 
  12   0   2       55.24       40.95     16.34 o 
 -12   1   2        9.56       24.51     14.47 o 
 -11   1   2       25.26       16.04     15.26 o 
 -10   1   2      103.23       77.96     16.73 o 
  -9   1   2      102.94      101.97     15.06 o 
  -8   1   2      248.94      260.84     16.24 o 
  -7   1   2       83.26       86.62     10.73 o 
  -6   1   2      217.67      258.58     12.60 o 
  -5   1   2      903.40      917.48     19.88 o 
  -4   1   2      163.47      163.49      8.56 o 
  -3   1   2      226.71      211.33      8.07 o 
  -2   1   2    20898.86    18972.54    236.63 o 
  -1   1   2     1125.02     1010.99     11.32 o 
   0   1   2      200.10      217.83      6.05 o 
   1   1   2     3901.88     3583.59     89.67 o 
   2   1   2     2990.30     2943.29     23.23 o 
   3   1   2      609.45      626.61     12.99 o 
   4   1   2      618.40      639.31     15.06 o 
   5   1   2      421.49      499.44     14.96 o 
   6   1   2       93.76       98.23      9.35 o 
   7   1   2        0.02        9.35      7.78 o 
   8   1   2      517.72      525.82     21.26 o 
   9   1   2       19.14       15.55     13.09 o 
  10   1   2      128.04      148.93     18.31 o 
  11   1   2        5.54        7.68     15.16 o 
  12   1   2       16.46        8.66     15.36 o 
 -12   2   2        4.14      -13.09     16.93 o 
 -11   2   2       85.10       75.69     16.93 o 
 -10   2   2       23.40       11.12     14.27 o 
  -9   2   2       14.26       15.06      9.84 o 
  -8   2   2      634.11      577.99     22.34 o 
  -7   2   2       16.64       43.61      8.47 o 
  -6   2   2      159.16      161.33     11.22 o 
  -5   2   2      181.09      167.04     10.63 o 
  -4   2   2     3255.12     3398.05     35.24 o 
  -3   2   2     2014.81     2109.68     25.10 o 
  -2   2   2      358.82      344.71     10.04 o 
  -1   2   2     1917.24     1984.67     20.28 o 
   0   2   2      487.49      514.50     16.83 o 
   1   2   2     8391.38     7186.28    160.74 o 
   2   2   2     1562.99     1437.20     19.19 o 
   3   2   2       48.50       61.22      6.79 o 
   4   2   2       31.62       47.05      7.48 o 
   5   2   2     1162.53     1296.05     25.10 o 
   6   2   2      145.84      151.49     11.52 o 
   7   2   2      125.12      110.14     12.80 o 
   8   2   2      102.97      111.92     13.09 o 
   9   2   2      190.21      164.97     17.03 o 
  10   2   2        1.43        1.77     11.42 o 
  11   2   2       35.38       23.72     15.85 o 
 -11   3   2        0.07      -10.14     13.88 o 
 -10   3   2        0.85      -11.71     12.89 o 
  -9   3   2       22.28       30.32     11.81 o 
  -8   3   2       36.73       36.62     10.04 o 
  -7   3   2        5.67       -5.51      9.15 o 
  -6   3   2       17.27       25.89      9.06 o 
  -5   3   2       34.50       41.14      7.78 o 
  -4   3   2       45.08       60.93      7.97 o 
  -3   3   2     3094.55     3150.39     34.55 o 
  -2   3   2     1686.91     1667.03     23.92 o 
  -1   3   2      163.60      161.43      7.87 o 
   0   3   2      272.86      235.76      6.44 o 
   1   3   2        7.44       10.73      4.53 o 
   2   3   2      266.13      233.38      9.94 o 
   3   3   2       74.52      105.12      9.06 o 
   4   3   2     1230.28     1226.65     24.21 o 
   5   3   2       94.76      100.01     10.93 o 
   6   3   2      254.90      272.95     15.55 o 
   7   3   2       66.50       64.28     11.52 o 
   8   3   2       23.73       20.08      9.74 o 
   9   3   2        5.53       13.88     10.73 o 
  10   3   2       57.25       52.46     14.17 o 
  11   3   2        3.82      -14.08     14.08 o 
 -11   4   2       19.75        7.58     16.34 o 
 -10   4   2       42.40       34.75     13.98 o 
  -9   4   2        2.14      -11.22     11.22 o 
  -8   4   2       88.19       94.79     13.58 o 
  -7   4   2        1.12       -6.20     10.73 o 
  -6   4   2        0.00       16.54     10.24 o 
  -5   4   2      391.28      373.94     17.42 o 
  -4   4   2       26.18       24.41      8.37 o 
  -3   4   2     2262.46     2244.92     33.07 o 
  -2   4   2      246.67      232.49     11.71 o 
  -1   4   2      858.73      874.86     19.78 o 
   0   4   2      490.00      528.78     10.86 o 
   1   4   2       58.05       76.78      8.27 o 
   2   4   2        7.63       17.72      6.10 o 
   3   4   2       63.24       62.70      9.06 o 
   4   4   2      155.91      138.30     12.01 o 
   5   4   2        2.04       19.98      9.25 o 
   6   4   2       91.73      108.18     12.30 o 
   7   4   2        0.10        6.30      9.65 o 
   8   4   2       44.54       20.38     12.89 o 
   9   4   2        0.02        4.43     11.61 o 
  10   4   2        4.66       -3.94     13.49 o 
  11   4   2        0.81       -1.08     13.88 o 
 -10   5   2        2.85        4.23     13.78 o 
  -9   5   2       22.52        3.74     13.09 o 
  -8   5   2       21.45        4.23     13.19 o 
  -7   5   2        0.46       20.87     10.43 o 
  -6   5   2       14.41       22.34     11.12 o 
  -5   5   2      348.46      326.30     17.91 o 
  -4   5   2        6.01      -10.53     10.53 o 
  -3   5   2      184.44      163.20     13.58 o 
  -2   5   2      756.25      780.36     21.75 o 
  -1   5   2        2.12       14.27      6.69 o 
   0   5   2       17.54       18.01      6.10 o 
   1   5   2       69.93       60.63      8.56 o 
   2   5   2       65.62       65.75      9.15 o 
   3   5   2       63.59       70.48     10.43 o 
   4   5   2       23.72       23.62      8.86 o 
   5   5   2        4.00        9.65      9.45 o 
   6   5   2        0.59        3.54     10.83 o 
   7   5   2        1.29        6.30     11.12 o 
   8   5   2       17.04       25.20     11.81 o 
   9   5   2       22.14       25.00     13.78 o 
  10   5   2        2.62        4.23     14.67 o 
  -9   6   2        2.52      -12.50     14.27 o 
  -8   6   2       15.08       20.08     13.78 o 
  -7   6   2        3.94        9.65     13.19 o 
  -6   6   2       67.59       57.88     16.34 o 
  -5   6   2       26.05       16.34     12.60 o 
  -4   6   2      750.61      724.65     26.58 o 
  -3   6   2        0.04       15.65     10.73 o 
  -2   6   2       29.84       24.31     10.34 o 
  -1   6   2       12.03       12.11      9.45 o 
   0   6   2        1.13        1.82      5.36 o 
   1   6   2       58.52       73.04     10.53 o 
   2   6   2       62.57       58.96     10.43 o 
   3   6   2      106.83       96.76     13.39 o 
   4   6   2       18.29       20.28     12.30 o 
   5   6   2       26.26       23.33     11.81 o 
   6   6   2       23.10       -6.50     12.89 o 
   7   6   2       42.51       24.80     15.16 o 
   8   6   2        1.00       13.58     11.91 o 
   9   6   2       62.03       48.82     16.73 o 
  -8   7   2        4.11        4.33     13.78 o 
  -7   7   2       85.07       93.41     18.11 o 
  -6   7   2        7.56       -1.87     12.50 o 
  -5   7   2        1.32       22.44     12.80 o 
  -4   7   2      185.80      176.98     18.90 o 
  -3   7   2       13.96       -1.57     11.81 o 
  -2   7   2        3.99       20.28     10.83 o 
  -1   7   2      171.32      182.00     15.36 o 
   0   7   2       10.69        7.25      6.57 o 
   1   7   2       10.71        7.38     10.73 o 
   2   7   2        0.04       13.58     10.63 o 
   3   7   2        0.29       14.08     11.32 o 
   4   7   2      101.82       95.38     15.36 o 
   5   7   2        0.04        5.22     10.43 o 
   6   7   2       16.05       11.22     13.88 o 
   7   7   2        2.54        6.00     13.49 o 
   8   7   2        5.99       10.83     13.98 o 
  -6   8   2        0.19        4.23     14.17 o 
  -5   8   2        1.11      -11.02     13.29 o 
  -4   8   2        0.00        8.56     12.01 o 
  -3   8   2       35.96       42.13     13.39 o 
  -2   8   2       68.01       72.94     15.06 o 
  -1   8   2        1.45       -0.89     11.71 o 
   0   8   2        3.25       -4.48      8.75 o 
   1   8   2       23.24       30.71     14.17 o 
   2   8   2      118.42      124.22     17.42 o 
   3   8   2       96.49      112.41     15.16 o 
   4   8   2       26.66        0.00     13.49 o 
   5   8   2        0.67       12.11     12.89 o 
   6   8   2        7.03        4.33     14.27 o 
  -3   9   2        0.34        1.08     14.17 o 
  -2   9   2        0.19       12.50     14.27 o 
  -1   9   2       52.19       53.55     16.24 o 
   0   9   2      156.35      177.34     14.54 o 
   1   9   2       16.64       21.65     15.26 o 
   2   9   2        3.73        1.08     14.57 o 
   3   9   2        9.33       13.98     15.16 o 
 -12   1   3       42.67       41.54     15.75 o 
 -11   1   3      117.42      122.35     15.95 o 
 -10   1   3       19.35        8.27     13.29 o 
  -9   1   3      381.32      359.77     20.28 o 
  -8   1   3      169.30      171.96     13.78 o 
  -7   1   3        3.01       10.14      7.78 o 
  -6   1   3       32.00       41.54      7.48 o 
  -5   1   3      117.94      124.61      8.56 o 
  -4   1   3       40.60       51.28      5.81 o 
  -3   1   3       11.01        8.66      4.23 o 
  -2   1   3     8477.90     7788.48    155.23 o 
  -1   1   3    14457.70    13108.59    172.25 o 
   0   1   3     2661.43     2588.53     61.77 o 
   1   1   3     6800.73     6363.78    124.42 o 
   2   1   3     4699.64     4689.37     29.92 o 
   3   1   3      929.06      916.69     15.55 o 
   4   1   3     1671.89     1800.11     24.61 o 
   5   1   3     1291.12     1415.44     24.41 o 
   6   1   3      265.97      264.78     13.29 o 
   7   1   3       45.04       42.82      8.96 o 
   8   1   3       42.21       38.19     11.81 o 
   9   1   3        0.34      -12.11     12.11 o 
  10   1   3       85.19      127.17     16.34 o 
  11   1   3       10.55       26.18     12.70 o 
  12   1   3        0.16      -14.27     16.04 o 
 -12   2   3       17.99       28.35     15.16 o 
 -11   2   3        1.10       -6.79     13.39 o 
 -10   2   3       31.92       38.49     13.39 o 
  -9   2   3       90.07      101.38     12.80 o 
  -8   2   3       66.93      110.05     13.49 o 
  -7   2   3       46.25       37.99      9.55 o 
  -6   2   3      331.52      354.06     14.47 o 
  -5   2   3      869.49      886.47     20.67 o 
  -4   2   3     6761.51     7237.75     50.30 o 
  -3   2   3      681.94      647.38     14.67 o 
  -2   2   3      463.00      502.20     12.01 o 
  -1   2   3     5384.71     5123.55     32.78 o 
   0   2   3       95.85      116.22      4.24 o 
   1   2   3      898.97      872.50     14.27 o 
   2   2   3      348.16      363.41     10.43 o 
   3   2   3     1493.04     1458.56     21.65 o 
   4   2   3      256.52      294.61     11.71 o 
   5   2   3       96.61      110.74     10.43 o 
   6   2   3       21.95       15.16      7.58 o 
   7   2   3       31.02       12.30      9.06 o 
   8   2   3       50.33       52.76     11.22 o 
   9   2   3        5.04       14.76     10.73 o 
  10   2   3       41.05       65.26     12.80 o 
  11   2   3       11.23       21.95     13.78 o 
 -11   3   3        1.88      -13.19     13.98 o 
 -10   3   3        0.44       -5.41     12.11 o 
  -9   3   3      162.88      146.07     15.85 o 
  -8   3   3      262.72      237.81     16.34 o 
  -7   3   3        0.16        7.97      9.35 o 
  -6   3   3        0.05        7.58      7.97 o 
  -5   3   3       21.95       18.31      8.27 o 
  -4   3   3       41.00       35.04      8.17 o 
  -3   3   3      555.58      571.20     15.95 o 
  -2   3   3      219.68      228.85      9.84 o 
  -1   3   3       11.17       14.86      4.63 o 
   0   3   3      426.74      435.09      8.53 o 
   1   3   3        0.30        4.43      4.72 o 
   2   3   3     1118.94     1139.05     20.38 o 
   3   3   3    11479.48    10826.96    265.86 o 
   4   3   3      760.60      780.95     20.08 o 
   5   3   3     1498.68     1569.29     29.43 o 
   6   3   3      480.93      468.93     18.70 o 
   7   3   3       52.17       71.95     10.53 o 
   8   3   3       34.54       18.90     12.11 o 
   9   3   3       40.00       31.20     12.60 o 
  10   3   3       12.95       26.87     12.80 o 
  11   3   3        7.44       29.14     13.68 o 
 -11   4   3        8.23       33.37     13.19 o 
 -10   4   3        0.58        6.79     11.42 o 
  -9   4   3        9.03       -2.56     12.80 o 
  -8   4   3       31.80       26.18     12.01 o 
  -7   4   3      207.42      212.71     16.14 o 
  -6   4   3     1247.19     1286.69     30.71 o 
  -5   4   3       40.96       58.86      9.35 o 
  -4   4   3      175.06      193.61     12.30 o 
  -3   4   3      156.69      155.62     10.63 o 
  -2   4   3      103.96       84.36      8.66 o 
  -1   4   3        2.40        0.79      6.69 o 
   0   4   3      215.11      224.56      7.90 o 
   1   4   3     2025.26     2079.07     30.02 o 
   2   4   3      224.68      251.89     12.11 o 
   3   4   3      206.51      236.04     12.40 o 
   4   4   3      395.34      353.96     15.85 o 
   5   4   3       16.86       31.89      8.76 o 
   6   4   3       16.20        3.15      9.55 o 
   7   4   3      148.40      131.90     14.96 o 
   8   4   3       40.15       20.57     12.60 o 
   9   4   3       31.52       30.12     12.21 o 
  10   4   3        1.27       15.85     10.73 o 
 -10   5   3        0.10      -13.49     13.49 o 
  -9   5   3        0.21       26.48     11.22 o 
  -8   5   3       15.86        7.68     12.99 o 
  -7   5   3       18.15       20.87      9.94 o 
  -6   5   3       28.95       25.89     11.91 o 
  -5   5   3      128.11      140.17     14.17 o 
  -4   5   3        0.01       -9.65      9.65 o 
  -3   5   3       77.92       93.31     10.83 o 
  -2   5   3       19.30       33.27      7.78 o 
  -1   5   3        0.05        7.38      6.89 o 
   0   5   3      219.65      214.63      8.70 o 
   1   5   3       18.79       23.43      7.28 o 
   2   5   3      391.49      374.33     15.85 o 
   3   5   3      369.79      369.02     16.83 o 
   4   5   3       31.96       26.87     10.34 o 
   5   5   3      362.07      351.60     18.90 o 
   6   5   3       20.09       19.29     11.42 o 
   7   5   3        3.14        9.45     11.12 o 
   8   5   3       16.54       36.71     11.91 o 
   9   5   3        0.17       -6.79     13.78 o 
  10   5   3        0.09       -2.17     13.78 o 
  -9   6   3        0.00       11.52     12.99 o 
  -8   6   3        8.61        7.68     12.89 o 
  -7   6   3        0.14      -13.09     13.29 o 
  -6   6   3      280.05      294.31     20.67 o 
  -5   6   3      122.71      153.95     16.24 o 
  -4   6   3       97.71       95.68     13.78 o 
  -3   6   3       81.42       66.74     14.08 o 
  -2   6   3        0.96       -9.84      9.84 o 
  -1   6   3       49.97       50.59      8.96 o 
   0   6   3        0.45       11.87      6.05 o 
   1   6   3        1.68       -4.92      8.47 o 
   2   6   3      221.99      260.35     15.26 o 
   3   6   3       74.36       49.02     12.80 o 
   4   6   3       42.00       43.70     12.01 o 
   5   6   3      126.53      113.59     15.75 o 
   6   6   3      158.99      158.28     16.83 o 
   7   6   3        0.29        8.07     12.50 o 
   8   6   3        6.38        3.94     13.68 o 
   9   6   3        0.75        4.23     13.78 o 
  -8   7   3        2.19       14.96     15.36 o 
  -7   7   3       63.24       54.63     17.91 o 
  -6   7   3        1.01      -10.14     12.80 o 
  -5   7   3      175.76      180.82     18.31 o 
  -4   7   3       75.92       84.95     15.75 o 
  -3   7   3       16.22      -13.58     13.58 o 
  -2   7   3       77.90       71.46     13.78 o 
  -1   7   3        2.51       17.72     10.34 o 
   0   7   3        0.14       10.64      7.06 o 
   1   7   3      110.35      118.31     14.47 o 
   2   7   3        0.84       -1.48     10.93 o 
   3   7   3      221.33      190.46     18.11 o 
   4   7   3       77.66       59.55     14.17 o 
   5   7   3       44.33       38.68     12.60 o 
   6   7   3        0.41       -0.89     14.17 o 
   7   7   3        0.44       -4.04     12.99 o 
   8   7   3       30.98       30.61     15.55 o 
  -6   8   3        1.27       -3.15     14.08 o 
  -5   8   3       10.87       12.99     12.99 o 
  -4   8   3        0.04       -5.71     12.80 o 
  -3   8   3        0.34        0.00     12.11 o 
  -2   8   3        1.26        4.43     12.30 o 
  -1   8   3       12.80       21.95     12.89 o 
   0   8   3        1.38        3.41      9.15 o 
   1   8   3       98.02      135.44     17.42 o 
   2   8   3       18.86        1.77     14.27 o 
   3   8   3        1.00       -6.50     12.99 o 
   4   8   3        0.62       13.49     13.49 o 
   5   8   3       12.45       -5.12     13.88 o 
   6   8   3       10.90      -10.73     15.65 o 
  -3   9   3        4.34       11.81     14.08 o 
  -2   9   3       58.23       33.47     16.83 o 
  -1   9   3       21.24       28.84     12.50 o 
   0   9   3        2.32       29.30     10.51 o 
   1   9   3        5.22       35.14     14.47 o 
   2   9   3       16.04        0.00     16.34 o 
   3   9   3        9.49       24.80     12.60 o 
 -12   0   4        4.27        0.00     15.06 o 
 -11   0   4       28.57       13.09     14.37 o 
 -10   0   4       69.76       82.68     15.65 o 
  -9   0   4      696.28      713.43     26.38 o 
  -8   0   4        2.19        0.00      8.96 o 
  -7   0   4       60.94       66.83      8.76 o 
  -6   0   4       21.99       16.73      6.50 o 
  -5   0   4       32.07       31.60      6.00 o 
  -4   0   4       30.00       21.36      4.72 o 
  -3   0   4       30.49       34.65      4.43 o 
  -2   0   4     3156.20     3385.94     23.53 o 
  -1   0   4     1543.64     1324.59     12.30 o 
   0   0   4      334.62      242.21      4.87 o 
   1   0   4    30862.30    26653.24    238.99 o 
   2   0   4      642.16      585.17     10.63 o 
   3   0   4     5386.32     5869.95     37.80 o 
   4   0   4      702.35      699.85     15.65 o 
   5   0   4        1.11       11.61      4.72 o 
   6   0   4       39.69       43.90      7.97 o 
   7   0   4      164.36      164.97     12.99 o 
   8   0   4       22.80       38.09     10.93 o 
   9   0   4      110.11      102.07     16.34 o 
  10   0   4        0.47      -13.49     13.49 o 
  11   0   4       53.47       59.16     13.09 o 
  12   0   4        6.79        2.17     14.57 o 
 -12   1   4        9.82       13.78     14.57 o 
 -11   1   4       73.21       49.90     16.14 o 
 -10   1   4      305.75      283.09     19.49 o 
  -9   1   4      114.42      132.29     14.67 o 
  -8   1   4       17.77        5.02     11.22 o 
  -7   1   4      111.91      111.62     10.24 o 
  -6   1   4      423.76      443.73     15.06 o 
  -5   1   4      258.09      268.13     11.71 o 
  -4   1   4     4019.90     4175.06     36.52 o 
  -3   1   4     2169.88     2056.33     22.74 o 
  -2   1   4     6087.53     5343.44    134.06 o 
  -1   1   4        9.07       32.19      4.82 o 
   0   1   4      656.07      631.34      6.75 o 
   1   1   4    23201.04    20869.81    236.43 o 
   2   1   4       77.27       77.76      5.32 o 
   3   1   4      191.86      233.28      8.96 o 
   4   1   4      123.10       91.05      7.97 o 
   5   1   4      833.86      969.06     21.16 o 
   6   1   4      213.58      232.69     12.60 o 
   7   1   4      277.26      265.08     16.04 o 
   8   1   4       58.32       47.84     12.11 o 
   9   1   4       25.67       24.90     11.42 o 
  10   1   4      270.37      238.79     20.57 o 
  11   1   4       13.96      -10.73     14.57 o 
 -12   2   4        0.06       10.93     14.08 o 
 -11   2   4       25.14       42.62     14.86 o 
 -10   2   4       25.55       17.13     12.60 o 
  -9   2   4       53.20       56.30     13.49 o 
  -8   2   4      619.79      633.01     23.53 o 
  -7   2   4       55.43       58.47     10.43 o 
  -6   2   4      309.33      331.22     14.47 o 
  -5   2   4      147.78      177.77     10.24 o 
  -4   2   4     2196.05     2418.06     30.02 o 
  -3   2   4       14.28       21.16      5.12 o 
  -2   2   4     4067.55     4057.24     32.09 o 
  -1   2   4    18057.72    16443.35    248.05 o 
   0   2   4      121.22      114.04      9.45 o 
   1   2   4     1934.38     1832.10     20.67 o 
   2   2   4     4852.96     4822.54     35.83 o 
   3   2   4       24.09       20.57      6.50 o 
   4   2   4      439.41      448.26     14.17 o 
   5   2   4     1626.02     1766.65     29.43 o 
   6   2   4      101.76      114.67     10.04 o 
   7   2   4       86.81      104.04     11.52 o 
   8   2   4       20.93       19.19     11.12 o 
   9   2   4        4.60       19.59     10.34 o 
  10   2   4        2.01       37.40     12.89 o 
  11   2   4        3.42       12.11     12.80 o 
 -11   3   4        8.92        3.05     13.98 o 
 -10   3   4       98.17       54.14     16.04 o 
  -9   3   4       16.55       25.59     11.32 o 
  -8   3   4        0.67        8.47      9.45 o 
  -7   3   4      158.53      149.12     13.68 o 
  -6   3   4        0.04       -6.00      9.25 o 
  -5   3   4       62.39       60.83      8.96 o 
  -4   3   4       33.13       40.26      7.87 o 
  -3   3   4     1352.05     1248.90     22.44 o 
  -2   3   4      473.17      472.86     14.08 o 
  -1   3   4        5.39        8.96      4.72 o 
   0   3   4       54.87       56.63      4.13 o 
   1   3   4       85.54       75.79      6.69 o 
   2   3   4      709.67      694.83     16.63 o 
   3   3   4     3722.73     3791.67     38.88 o 
   4   3   4       56.14       43.41      8.47 o 
   5   3   4        0.55       10.34      6.59 o 
   6   3   4      231.97      236.04     14.76 o 
   7   3   4       10.09        3.84     10.24 o 
   8   3   4       25.52       28.64     11.12 o 
   9   3   4        1.19      -10.83     11.81 o 
  10   3   4       53.22       51.48     15.95 o 
  11   3   4       16.93       -1.08     16.24 o 
 -11   4   4        2.58       -9.65     15.75 o 
 -10   4   4        5.89        0.98     12.50 o 
  -9   4   4       32.21       43.21     13.09 o 
  -8   4   4        3.97       12.30      9.74 o 
  -7   4   4      257.47      288.80     18.11 o 
  -6   4   4      179.58      165.56     15.26 o 
  -5   4   4      121.99      132.59     12.01 o 
  -4   4   4      315.31      348.84     15.36 o 
  -3   4   4      679.51      722.09     19.78 o 
  -2   4   4      395.99      415.68     14.57 o 
  -1   4   4       63.91       77.27      8.66 o 
   0   4   4      214.33      198.11      7.48 o 
   1   4   4      411.99      411.05     14.47 o 
   2   4   4      224.47      226.39     12.01 o 
   3   4   4      632.98      640.59     19.29 o 
   4   4   4      244.42      251.20     14.08 o 
   5   4   4       18.18       34.65      8.96 o 
   6   4   4        6.75       -5.12      9.84 o 
   7   4   4       82.29       67.72     13.29 o 
   8   4   4        0.10       12.01     11.32 o 
   9   4   4        2.63        0.00     11.42 o 
  10   4   4        0.41      -14.47     14.47 o 
 -10   5   4        7.05       18.80     13.09 o 
  -9   5   4        8.62      -13.39     13.39 o 
  -8   5   4       17.58        0.00     13.29 o 
  -7   5   4      106.90       92.03     12.99 o 
  -6   5   4        1.85        6.30     11.32 o 
  -5   5   4      217.79      230.82     16.73 o 
  -4   5   4      128.24      129.24     12.89 o 
  -3   5   4      201.62      223.34     13.88 o 
  -2   5   4        0.02       -0.98      7.19 o 
  -1   5   4      715.72      724.45     20.47 o 
   0   5   4        0.88        1.49      5.17 o 
   1   5   4      278.64      272.26     13.68 o 
   2   5   4       52.69       58.27      9.55 o 
   3   5   4      176.86      167.43     12.60 o 
   4   5   4      119.68      114.48     12.70 o 
   5   5   4      190.06      184.26     16.54 o 
   6   5   4        1.96       16.63     10.43 o 
   7   5   4       80.19       70.28     13.39 o 
   8   5   4       27.89       23.82     12.89 o 
   9   5   4        1.22      -11.71     13.09 o 
  10   5   4        1.04      -16.44     16.44 o 
  -9   6   4        6.94        8.37     13.68 o 
  -8   6   4       25.83       48.72     14.57 o 
  -7   6   4       25.58       -6.99     14.96 o 
  -6   6   4       18.64       20.97     13.29 o 
  -5   6   4       10.02      -13.49     13.49 o 
  -4   6   4       58.08       65.46     13.58 o 
  -3   6   4       31.29       21.06     12.89 o 
  -2   6   4      408.98      394.91     18.11 o 
  -1   6   4       12.40       11.02      8.76 o 
   0   6   4       27.23       34.75     13.39 o 
   1   6   4       44.53       47.54     11.02 o 
   2   6   4       55.77       63.78     10.43 o 
   3   6   4      140.98      140.46     13.98 o 
   4   6   4        2.46       -7.09     11.71 o 
   5   6   4        0.31      -10.73     11.61 o 
   6   6   4      116.91      100.89     15.06 o 
   7   6   4        9.56        1.77     14.17 o 
   8   6   4        0.96        7.87     12.60 o 
   9   6   4        1.76       37.70     12.01 o 
  -8   7   4        0.00        7.48     15.85 o 
  -7   7   4       14.25       43.80     14.67 o 
  -6   7   4        0.83      -13.49     13.49 o 
  -5   7   4        4.05        6.99     12.30 o 
  -4   7   4      157.38      172.94     16.34 o 
  -3   7   4       30.61       21.16     12.30 o 
  -2   7   4        7.69       12.89     10.24 o 
  -1   7   4       13.84       14.76     11.12 o 
   0   7   4       36.77       56.34      8.07 o 
   1   7   4       26.85        6.69     13.09 o 
   2   7   4       66.15       79.34     13.68 o 
   3   7   4       28.31       10.34     13.39 o 
   4   7   4        2.68       -1.67     11.81 o 
   5   7   4       18.23       31.01     13.88 o 
   6   7   4        7.91        3.74     14.57 o 
   7   7   4        9.88       14.27     13.09 o 
  -6   8   4        0.30       -9.55     14.37 o 
  -5   8   4        0.05       26.08     13.29 o 
  -4   8   4       12.42       15.36     14.17 o 
  -3   8   4        0.18        3.64     12.11 o 
  -2   8   4        0.07        0.00     11.22 o 
  -1   8   4      123.31      145.28     16.73 o 
   0   8   4       21.06       18.31     21.51 o 
   1   8   4        5.70        9.74     14.67 o 
   2   8   4       51.83       31.60     15.65 o 
   3   8   4        5.55       -7.48     13.68 o 
   4   8   4        1.44        0.98     13.49 o 
   5   8   4        0.03      -13.29     14.37 o 
   6   8   4        2.18       19.49     14.27 o 
  -3   9   4       18.46       10.73     15.55 o 
  -2   9   4        0.42        8.37     14.17 o 
  -1   9   4       46.82       48.63     17.03 o 
   0   9   4        3.69       10.34     19.10 o 
   1   9   4       59.14       60.24     17.23 o 
   2   9   4        0.01       12.70     13.98 o 
   3   9   4        9.06        7.58     13.88 o 
 -12   1   5        9.89      -14.86     15.16 o 
 -11   1   5       12.95       -6.59     15.06 o 
 -10   1   5       11.13       11.61     14.37 o 
  -9   1   5      117.37      132.59     16.04 o 
  -8   1   5        7.97        0.59     10.73 o 
  -7   1   5      171.46      190.96     12.60 o 
  -6   1   5      211.50      249.13     11.91 o 
  -5   1   5     1312.79     1369.87     23.82 o 
  -4   1   5      320.12      352.58     11.52 o 
  -3   1   5      779.28      808.52     14.96 o 
  -2   1   5       68.25       61.81      6.30 o 
  -1   1   5    22750.84    20110.21    235.84 o 
   0   1   5    20812.86    17460.59    180.18 o 
   1   1   5     1234.30     1143.08     14.47 o 
   2   1   5     1573.80     1641.64     19.29 o 
   3   1   5        2.64        2.17      4.33 o 
   4   1   5      127.94      135.24      9.06 o 
   5   1   5      544.59      569.82     17.13 o 
   6   1   5      344.97      377.19     15.95 o 
   7   1   5      132.79      148.53     11.91 o 
   8   1   5      545.22      543.05     22.54 o 
   9   1   5        2.81        3.84     12.11 o 
  10   1   5       19.04       19.19     14.76 o 
  11   1   5        0.12       16.83     11.81 o 
 -12   2   5        6.00       -2.17     14.08 o 
 -11   2   5       11.27        5.81     14.67 o 
 -10   2   5        1.82      -13.29     13.29 o 
  -9   2   5       19.52       39.18     11.52 o 
  -8   2   5       83.12       93.51     12.80 o 
  -7   2   5       15.70       18.31      8.56 o 
  -6   2   5      338.42      392.64     15.16 o 
  -5   2   5      959.39     1006.56     22.05 o 
  -4   2   5      246.78      304.45     12.21 o 
  -3   2   5     1014.72     1014.63     18.21 o 
  -2   2   5     1850.92     1879.45     22.44 o 
  -1   2   5      185.76      189.68      8.37 o 
   0   2   5      464.77      468.15     18.36 o 
   1   2   5     3281.76     3184.55     27.95 o 
   2   2   5     2829.60     2766.61     27.86 o 
   3   2   5     3106.11     3293.81     33.37 o 
   4   2   5     1687.46     1867.93     27.95 o 
   5   2   5      923.10     1003.31     23.03 o 
   6   2   5        4.76        0.00      7.58 o 
   7   2   5      118.00      116.05     12.99 o 
   8   2   5       13.22       24.31     10.73 o 
   9   2   5       67.13       61.81     13.68 o 
  10   2   5        5.10       15.26     13.39 o 
  11   2   5       74.03       89.38     17.03 o 
 -11   3   5        7.44      -14.57     14.57 o 
 -10   3   5       18.27        1.77     13.49 o 
  -9   3   5       31.88       31.99     11.71 o 
  -8   3   5      264.15      226.20     16.73 o 
  -7   3   5       11.84       25.49     10.43 o 
  -6   3   5      851.57      863.24     24.02 o 
  -5   3   5      341.59      354.65     15.45 o 
  -4   3   5     1332.29     1296.44     24.71 o 
  -3   3   5      517.75      577.10     15.95 o 
  -2   3   5      465.17      454.56     13.68 o 
  -1   3   5      605.43      662.74     15.55 o 
   0   3   5        0.11       -3.64      3.64 o 
   1   3   5      402.16      384.96     12.30 o 
   2   3   5      820.83      731.34     17.03 o 
   3   3   5      212.86      201.78     11.81 o 
   4   3   5      387.84      381.22     15.16 o 
   5   3   5        7.80        3.54      8.27 o 
   6   3   5       21.72       25.30      9.74 o 
   7   3   5        0.00        1.28      8.96 o 
   8   3   5       10.14       -0.79     11.91 o 
   9   3   5       94.10       72.15     14.57 o 
  10   3   5        2.23      -13.58     13.58 o 
  11   3   5       24.92       26.48     15.36 o 
 -11   4   5        0.38       -9.74     15.55 o 
 -10   4   5        0.10       23.23     12.50 o 
  -9   4   5        4.76       -6.89     11.12 o 
  -8   4   5        0.02       -4.63     10.93 o 
  -7   4   5       36.92       24.90     12.30 o 
  -6   4   5      239.59      250.90     16.14 o 
  -5   4   5       34.52       40.26     10.14 o 
  -4   4   5      219.91      202.18     12.70 o 
  -3   4   5        6.33        5.02      7.68 o 
  -2   4   5      133.57      124.81     10.14 o 
  -1   4   5      971.58     1042.58     21.75 o 
   0   4   5       74.82       75.65      5.95 o 
   1   4   5      184.43      152.27     10.53 o 
   2   4   5      450.05      411.74     15.36 o 
   3   4   5       46.56       37.01      8.76 o 
   4   4   5        8.45       -1.57      8.86 o 
   5   4   5      565.59      632.03     21.85 o 
   6   4   5      126.31      118.61     13.68 o 
   7   4   5        0.86       -5.02     11.61 o 
   8   4   5        0.22       13.78     10.63 o 
   9   4   5       21.40       14.47     11.42 o 
  10   4   5        3.21        0.98     11.61 o 
 -10   5   5       13.80        6.30     14.57 o 
  -9   5   5       21.42       23.72     14.17 o 
  -8   5   5        0.29      -11.91     11.91 o 
  -7   5   5       26.43       20.18     12.40 o 
  -6   5   5      107.82       99.42     13.58 o 
  -5   5   5      891.53      873.38     27.46 o 
  -4   5   5        0.24       -4.13      9.94 o 
  -3   5   5        6.44       15.95      8.17 o 
  -2   5   5       86.97       90.26      9.84 o 
  -1   5   5       70.58       69.69      9.45 o 
   0   5   5      177.88      178.05      8.94 o 
   1   5   5      166.22      157.69     11.81 o 
   2   5   5       33.50       34.06      9.15 o 
   3   5   5      158.57      164.68     12.30 o 
   4   5   5      128.22      138.69     12.50 o 
   5   5   5      158.54      171.96     14.37 o 
   6   5   5       32.28       24.90     12.99 o 
   7   5   5        4.97       29.82     11.52 o 
   8   5   5        5.03       19.59     11.32 o 
   9   5   5       16.38       -6.89     15.26 o 
  10   5   5        0.69       -5.41     13.39 o 
  -9   6   5        0.76      -14.47     14.47 o 
  -8   6   5        0.28       31.60     11.81 o 
  -7   6   5       10.71       11.42     12.60 o 
  -6   6   5       11.19        9.74     12.50 o 
  -5   6   5       11.21       32.19     11.02 o 
  -4   6   5       46.68       39.18     14.17 o 
  -3   6   5     1223.11     1275.08     32.88 o 
  -2   6   5        3.97       -1.28     10.04 o 
  -1   6   5       50.07       55.12     10.73 o 
   0   6   5       26.13       22.62      6.42 o 
   1   6   5        2.36       10.63      9.15 o 
   2   6   5       47.72       65.75     10.73 o 
   3   6   5       82.17       92.62     12.60 o 
   4   6   5       33.11       12.21     12.70 o 
   5   6   5       12.06       26.28     10.34 o 
   6   6   5       54.70       51.77     16.44 o 
   7   6   5        1.50       17.23     12.60 o 
   8   6   5        2.64       12.89     12.21 o 
   9   6   5       24.78       27.17     16.24 o 
  -8   7   5        3.76      -12.89     14.17 o 
  -7   7   5       24.12       10.93     15.26 o 
  -6   7   5        7.84       29.73     13.19 o 
  -5   7   5       43.72       38.29     12.50 o 
  -4   7   5        0.73      -12.40     12.40 o 
  -3   7   5        9.05       40.95     10.63 o 
  -2   7   5       42.69       52.46     12.70 o 
  -1   7   5       53.09       61.91     11.71 o 
   0   7   5       59.13       59.61     11.12 o 
   1   7   5       64.72       64.57     12.40 o 
   2   7   5       90.77       87.01     15.45 o 
   3   7   5        0.53        9.65     11.22 o 
   4   7   5        0.84       25.20     11.42 o 
   5   7   5        0.69      -12.50     13.09 o 
   6   7   5        3.39      -14.47     14.47 o 
   7   7   5       16.46        8.27     14.76 o 
  -6   8   5       12.88      -16.44     16.44 o 
  -5   8   5       19.94       34.25     14.37 o 
  -4   8   5        1.80        9.65     12.21 o 
  -3   8   5        3.02       -1.87     13.19 o 
  -2   8   5       26.31       13.49     12.80 o 
  -1   8   5        0.05       -7.97     13.49 o 
   0   8   5       59.36       56.10     11.52 o 
   1   8   5      193.35      220.88     19.88 o 
   2   8   5        1.88       -5.41     13.19 o 
   3   8   5       31.97       37.50     14.27 o 
   4   8   5        6.00        6.89     12.89 o 
   5   8   5        9.55       11.32     14.86 o 
   6   8   5        4.49        8.76     13.68 o 
  -3   9   5       16.67       28.05     15.06 o 
  -2   9   5        8.17       19.00     13.68 o 
  -1   9   5        8.27        6.20     13.98 o 
   0   9   5       29.13       38.48     11.16 o 
   1   9   5       16.87       -1.08     15.16 o 
   2   9   5        6.21        3.15     12.60 o 
   3   9   5        0.41        8.76     12.30 o 
 -12   0   6        4.49       16.93     11.81 o 
 -11   0   6       38.28       73.92     14.86 o 
 -10   0   6       93.80       91.34     15.95 o 
  -9   0   6       48.70       42.42     14.76 o 
  -8   0   6      324.19      321.77     16.54 o 
  -7   0   6       39.17       53.35      9.25 o 
  -6   0   6      553.53      556.04     17.23 o 
  -5   0   6      164.56      170.09      9.45 o 
  -4   0   6      747.59      795.62     16.44 o 
  -3   0   6     1427.71     1393.69     18.80 o 
  -2   0   6      492.72      484.28     10.24 o 
  -1   0   6     9723.39     8765.02    151.88 o 
   0   0   6       24.48       18.54      2.61 o 
   1   0   6     5133.72     4442.40    113.39 o 
   2   0   6     1786.96     1737.21     19.69 o 
   3   0   6     1033.32     1124.18     18.21 o 
   4   0   6       17.62       22.84      4.72 o 
   5   0   6       50.94       59.85      7.78 o 
   6   0   6     4027.74     4170.14     46.95 o 
   7   0   6      394.24      431.82     18.11 o 
   8   0   6     1291.85     1271.04     31.60 o 
   9   0   6     1036.92     1010.40     32.19 o 
  10   0   6      390.01      371.48     21.65 o 
  11   0   6       12.12       12.89     14.76 o 
 -12   1   6        1.40       11.71     13.49 o 
 -11   1   6        0.40       12.30     12.70 o 
 -10   1   6      185.22      205.43     19.19 o 
  -9   1   6       15.94        2.17     11.81 o 
  -8   1   6      674.96      719.63     23.53 o 
  -7   1   6      271.10      289.39     14.17 o 
  -6   1   6       27.21       29.63      7.38 o 
  -5   1   6      205.66      204.15     10.93 o 
  -4   1   6        2.72        0.30      5.12 o 
  -3   1   6     5974.84     6087.39     39.96 o 
  -2   1   6     5012.20     4816.34     32.09 o 
  -1   1   6    48715.11    42089.04    361.44 o 
   0   1   6       83.28       80.90      5.81 o 
   1   1   6     2896.68     2795.45     23.43 o 
   2   1   6        5.81        5.32      4.43 o 
   3   1   6      444.84      476.11     12.70 o 
   4   1   6      946.71      996.81     19.78 o 
   5   1   6       40.94       39.67      7.87 o 
   6   1   6      374.87      409.87     16.44 o 
   7   1   6       78.85       70.77     11.02 o 
   8   1   6      150.38      137.31     14.67 o 
   9   1   6       26.68       24.02     13.19 o 
  10   1   6       54.62       62.70     14.37 o 
  11   1   6       89.54       86.03     17.52 o 
 -12   2   6        1.12        6.59     13.88 o 
 -11   2   6       79.56       81.60     18.11 o 
 -10   2   6       80.30       61.03     14.96 o 
  -9   2   6      296.73      297.95     19.29 o 
  -8   2   6      234.25      232.99     16.73 o 
  -7   2   6        4.32       21.85      8.27 o 
  -6   2   6       60.43       74.41      8.66 o 
  -5   2   6        8.38        9.74      6.99 o 
  -4   2   6      156.07      187.71     10.43 o 
  -3   2   6     1104.69     1066.21     18.90 o 
  -2   2   6      746.19      687.25     14.57 o 
  -1   2   6       61.38       43.61      5.61 o 
   0   2   6     4164.87     4012.90     58.76 o 
   1   2   6     2947.14     2905.10     27.46 o 
   2   2   6       79.70       97.15      7.87 o 
   3   2   6     6157.15     6387.21     46.46 o 
   4   2   6      108.30      109.75      9.35 o 
   5   2   6        2.24       -4.53      7.48 o 
   6   2   6       15.53       15.45      7.87 o 
   7   2   6        3.15        7.38      9.74 o 
   8   2   6      244.33      270.88     16.83 o 
   9   2   6      107.59       81.21     15.65 o 
  10   2   6        4.13        1.87     12.89 o 
  11   2   6        5.79      -11.32     14.86 o 
 -11   3   6        8.76       -4.04     14.96 o 
 -10   3   6        4.09       -0.89     12.30 o 
  -9   3   6        3.28       -9.65     12.40 o 
  -8   3   6        0.40       -0.69     11.52 o 
  -7   3   6     1562.64     1530.51     33.47 o 
  -6   3   6        1.83       -1.67      8.76 o 
  -5   3   6      829.12      751.03     20.77 o 
  -4   3   6      223.82      233.87     12.50 o 
  -3   3   6      680.95      619.03     17.23 o 
  -2   3   6      538.75      524.93     14.57 o 
  -1   3   6     1487.63     1534.35     23.33 o 
   0   3   6      345.10      350.23      8.28 o 
   1   3   6      397.27      409.08     12.80 o 
   2   3   6       16.15        7.48      5.81 o 
   3   3   6      176.75      168.81     11.42 o 
   4   3   6      220.48      229.25     12.40 o 
   5   3   6        6.04       -0.98      7.58 o 
   6   3   6      137.66      134.46     12.70 o 
   7   3   6        0.03        4.04      7.68 o 
   8   3   6        9.34       29.33      9.45 o 
   9   3   6       40.04       22.15     15.06 o 
  10   3   6        0.20       -4.82     12.70 o 
  11   3   6       76.30       65.36     16.24 o 
 -11   4   6       16.94       21.56     15.06 o 
 -10   4   6        2.84      -12.89     12.89 o 
  -9   4   6        9.49       20.87     10.63 o 
  -8   4   6       38.45       46.66     12.21 o 
  -7   4   6      319.61      308.29     17.72 o 
  -6   4   6        4.26       -5.61     10.34 o 
  -5   4   6      197.84      186.04     13.09 o 
  -4   4   6       51.93       44.29     10.24 o 
  -3   4   6       69.12       68.90      9.45 o 
  -2   4   6      145.39      122.35     10.73 o 
  -1   4   6      529.43      595.71     17.23 o 
   0   4   6      543.02      515.68     11.24 o 
   1   4   6      118.72      129.24      9.74 o 
   2   4   6       12.41        2.66      7.58 o 
   3   4   6       91.62       80.91     10.14 o 
   4   4   6      498.03      522.47     19.10 o 
   5   4   6      176.82      159.46     13.98 o 
   6   4   6       53.57       43.90     11.81 o 
   7   4   6      174.83      184.56     15.26 o 
   8   4   6      137.45      125.30     13.98 o 
   9   4   6        0.29        7.28     12.70 o 
  10   4   6        2.37       11.22     14.27 o 
 -10   5   6        3.28       -5.22     15.06 o 
  -9   5   6        1.89        6.69     13.78 o 
  -8   5   6        1.68       -6.00     12.11 o 
  -7   5   6        0.21        1.57     10.34 o 
  -6   5   6      219.53      219.11     17.72 o 
  -5   5   6        2.11       49.22     11.81 o 
  -4   5   6      429.43      429.95     19.00 o 
  -3   5   6      190.54      194.50     13.88 o 
  -2   5   6      116.52      139.58     11.52 o 
  -1   5   6        0.85       -5.12      7.38 o 
   0   5   6      307.07      306.72     10.09 o 
   1   5   6        6.60       21.75      7.38 o 
   2   5   6       55.61       76.87      9.94 o 
   3   5   6       14.05        1.67      9.35 o 
   4   5   6       94.60       90.56     12.21 o 
   5   5   6      145.99      106.11     14.86 o 
   6   5   6       81.54       97.15     13.58 o 
   7   5   6      215.36      187.12     16.73 o 
   8   5   6        0.76      -12.11     12.11 o 
   9   5   6        3.67       37.90     12.80 o 
  -9   6   6        0.32       -4.23     13.88 o 
  -8   6   6       16.83       25.00     13.98 o 
  -7   6   6       10.96       23.82     13.09 o 
  -6   6   6      421.03      435.07     22.34 o 
  -5   6   6       99.93       95.77     15.36 o 
  -4   6   6        5.01       12.01     11.02 o 
  -3   6   6      244.12      224.42     17.32 o 
  -2   6   6        0.26        1.97      9.06 o 
  -1   6   6        2.37       16.93      9.25 o 
   0   6   6       18.98       19.07      9.94 o 
   1   6   6        2.23        9.45      8.56 o 
   2   6   6       29.23       54.83     11.22 o 
   3   6   6      103.16      106.80     12.30 o 
   4   6   6       29.45       13.09     12.21 o 
   5   6   6       16.07        7.78     11.71 o 
   6   6   6       49.45       43.90     14.27 o 
   7   6   6       41.57       10.14     15.06 o 
   8   6   6        5.89       24.02     13.49 o 
   9   6   6        9.42        7.68     17.23 o 
  -8   7   6       23.72       35.63     14.57 o 
  -7   7   6        0.21       12.99     13.29 o 
  -6   7   6        0.01       -4.63     13.19 o 
  -5   7   6       41.18       91.05     12.40 o 
  -4   7   6        2.94      -11.61     11.61 o 
  -3   7   6       69.86       59.35     13.39 o 
  -2   7   6        0.00       -7.68     11.02 o 
  -1   7   6       15.88       14.27     11.12 o 
   0   7   6      145.01      161.81     10.89 o 
   1   7   6        0.26        7.58     10.24 o 
   2   7   6       60.70       64.57     14.76 o 
   3   7   6      125.64      143.91     16.04 o 
   4   7   6       44.97       64.57     13.88 o 
   5   7   6       12.55       19.88     12.60 o 
   6   7   6        5.16       24.12     10.63 o 
   7   7   6       10.09      -14.27     14.27 o 
  -6   8   6        1.56        3.25     14.96 o 
  -5   8   6        0.60       26.28     12.70 o 
  -4   8   6        1.64        1.97     12.60 o 
  -3   8   6       42.26       58.67     12.80 o 
  -2   8   6        0.42        8.17     12.50 o 
  -1   8   6       21.46       16.93     13.29 o 
   0   8   6       17.48       33.20      9.62 o 
   1   8   6      277.08      257.69     21.75 o 
   2   8   6       43.93       67.82     14.27 o 
   3   8   6        0.44        6.59     12.70 o 
   4   8   6        1.17       -2.95     13.09 o 
   5   8   6       36.69        3.15     15.95 o 
  -3   9   6        0.08        0.00     15.26 o 
  -2   9   6        8.51       45.57     14.47 o 
  -1   9   6        0.42        3.15     13.68 o 
   0   9   6       13.59        9.59     11.44 o 
   1   9   6       27.99       27.36     15.55 o 
   2   9   6        4.59       22.54     13.98 o 
 -12   1   7        1.11        9.65     13.68 o 
 -11   1   7        0.05       32.19     12.21 o 
 -10   1   7      371.69      381.03     23.43 o 
  -9   1   7      512.02      481.82     22.74 o 
  -8   1   7      138.63      131.90     13.39 o 
  -7   1   7        4.00        5.51      8.17 o 
  -6   1   7       61.68       46.95      8.17 o 
  -5   1   7       88.23       85.83      8.96 o 
  -4   1   7      169.14      158.08      9.25 o 
  -3   1   7      610.11      598.36     13.78 o 
  -2   1   7      357.10      346.87     10.04 o 
  -1   1   7     8549.81     7344.06    159.07 o 
   0   1   7      294.90      296.93      6.06 o 
   1   1   7     4609.25     4579.71     31.40 o 
   2   1   7       76.78       89.38      6.30 o 
   3   1   7     1117.50     1102.04     19.10 o 
   4   1   7      198.38      226.98     10.83 o 
   5   1   7       52.96       49.61      8.17 o 
   6   1   7       83.92       67.13      9.55 o 
   7   1   7       88.53       90.16     12.21 o 
   8   1   7      173.19      179.05     16.54 o 
   9   1   7       11.88       14.96     12.80 o 
  10   1   7        0.65      -12.50     12.89 o 
  11   1   7        5.00       13.19     11.91 o 
 -12   2   7        2.68        8.76     14.27 o 
 -11   2   7       48.91       69.20     14.47 o 
 -10   2   7       33.45       21.56     14.08 o 
  -9   2   7       91.37       93.61     15.45 o 
  -8   2   7       11.86       17.32     10.73 o 
  -7   2   7        7.48       12.21      8.96 o 
  -6   2   7       39.50       40.65      7.87 o 
  -5   2   7        6.06        3.05      5.71 o 
  -4   2   7      579.20      641.48     16.83 o 
  -3   2   7     1446.04     1460.13     22.74 o 
  -2   2   7     1843.91     1613.49     22.54 o 
  -1   2   7     1685.30     1607.09     20.87 o 
   0   2   7      278.48      259.20      6.68 o 
   1   2   7     2121.03     2057.81     23.92 o 
   2   2   7      588.71      563.22     13.98 o 
   3   2   7      264.74      288.60     11.81 o 
   4   2   7      863.13      972.99     21.46 o 
   5   2   7      414.44      426.90     16.34 o 
   6   2   7        2.80       -7.09      7.78 o 
   7   2   7       58.24       42.03     12.01 o 
   8   2   7      103.07       87.51     13.39 o 
   9   2   7       10.73        0.79     12.50 o 
  10   2   7        8.56      -10.14     13.58 o 
  11   2   7       27.23       31.20     16.34 o 
 -11   3   7        7.31       22.44     12.70 o 
 -10   3   7        0.12      -13.29     13.29 o 
  -9   3   7        0.58        4.82     10.83 o 
  -8   3   7      521.18      536.45     23.43 o 
  -7   3   7       23.98       32.19     11.52 o 
  -6   3   7       19.33       20.57      9.06 o 
  -5   3   7      409.26      383.78     15.45 o 
  -4   3   7      973.24      981.07     21.95 o 
  -3   3   7      171.68      169.79     10.43 o 
  -2   3   7       60.76       70.18      7.78 o 
  -1   3   7     3184.74     3206.50     33.66 o 
   0   3   7      270.70      284.44     12.70 o 
   1   3   7       13.31       13.58      5.41 o 
   2   3   7      199.09      176.98     10.73 o 
   3   3   7      144.95      131.21     10.73 o 
   4   3   7     2827.03     2879.51     38.09 o 
   5   3   7        7.74       11.02      7.97 o 
   6   3   7        0.05       10.14      8.47 o 
   7   3   7        9.05       25.00     10.63 o 
   8   3   7       65.18       68.11     13.49 o 
   9   3   7      101.21       87.90     14.67 o 
  10   3   7       24.52       52.27     13.88 o 
  11   3   7        0.27        1.08     14.86 o 
 -11   4   7       18.99       37.90     15.85 o 
 -10   4   7       10.31       16.54     12.99 o 
  -9   4   7        9.01        5.22     12.11 o 
  -8   4   7       13.24       28.94     11.81 o 
  -7   4   7      141.41      166.55     15.45 o 
  -6   4   7        1.69       13.19     10.83 o 
  -5   4   7      129.95      112.70     12.80 o 
  -4   4   7      113.64       86.72      9.74 o 
  -3   4   7       18.29       16.83      7.97 o 
  -2   4   7       25.45       28.45      6.89 o 
  -1   4   7       82.16       71.76      9.25 o 
   0   4   7       25.85       28.58      4.78 o 
   1   4   7      326.68      313.70     13.29 o 
   2   4   7       16.08       15.85      8.47 o 
   3   4   7     1124.78     1118.28     25.69 o 
   4   4   7      132.29      121.76     11.22 o 
   5   4   7       13.25       20.97      9.94 o 
   6   4   7      113.41       91.93     13.29 o 
   7   4   7      157.82      106.40     13.88 o 
   8   4   7        0.23        0.79     11.02 o 
   9   4   7       11.08       38.88     11.61 o 
  10   4   7        1.00      -10.34     12.99 o 
 -10   5   7        0.30        9.45     12.50 o 
  -9   5   7        0.88        4.72     11.91 o 
  -8   5   7       11.88       18.21     12.11 o 
  -7   5   7      115.43      110.74     14.96 o 
  -6   5   7      143.85      119.40     16.63 o 
  -5   5   7     1453.82     1413.57     33.86 o 
  -4   5   7      763.56      720.12     24.41 o 
  -3   5   7       14.36       39.57      9.35 o 
  -2   5   7      154.45      164.38     13.39 o 
  -1   5   7       41.08       46.46      7.97 o 
   0   5   7      139.62      156.19      8.07 o 
   1   5   7       34.11       53.45      7.58 o 
   2   5   7     1325.53     1296.05     28.74 o 
   3   5   7       12.23       11.71      8.86 o 
   4   5   7        3.04        5.02      9.65 o 
   5   5   7       69.89       52.17     13.19 o 
   6   5   7       40.60       46.66     12.30 o 
   7   5   7        3.15        5.81     10.73 o 
   8   5   7       29.46       48.43     13.78 o 
   9   5   7        9.42       19.19     12.40 o 
  -9   6   7        0.18        1.08     13.49 o 
  -8   6   7       15.60       11.61     13.58 o 
  -7   6   7      215.01      217.43     19.29 o 
  -6   6   7        0.41       -9.84     13.78 o 
  -5   6   7      415.23      435.66     22.64 o 
  -4   6   7       50.20       36.32     12.60 o 
  -3   6   7      382.70      385.46     20.57 o 
  -2   6   7       68.61       70.08     12.21 o 
  -1   6   7        0.16       -8.27      8.96 o 
   0   6   7      134.85      159.40      9.18 o 
   1   6   7        4.53       -3.25      9.15 o 
   2   6   7      134.35      123.24     14.08 o 
   3   6   7      294.12      277.87     17.62 o 
   4   6   7      120.86      127.67     14.76 o 
   5   6   7       86.88       69.69     14.17 o 
   6   6   7       93.24       75.30     15.36 o 
   7   6   7       53.31       68.80     15.55 o 
   8   6   7        0.05       17.23     12.40 o 
  -8   7   7        4.38       -4.33     16.44 o 
  -7   7   7       13.68       15.06     15.26 o 
  -6   7   7        1.64       27.27     13.58 o 
  -5   7   7       16.91       11.42     13.49 o 
  -4   7   7       36.75       26.67     13.19 o 
  -3   7   7       11.14        6.40     11.42 o 
  -2   7   7       99.24      102.17     14.76 o 
  -1   7   7       18.04       14.47     11.02 o 
   0   7   7       18.28       26.57     12.50 o 
   1   7   7        1.31       17.62     11.71 o 
   2   7   7       25.14       51.18     13.29 o 
   3   7   7       14.23       27.86     11.42 o 
   4   7   7       25.08       38.68     12.40 o 
   5   7   7       36.26       18.21     13.88 o 
   6   7   7        0.01      -14.08     14.08 o 
   7   7   7       10.36        8.37     13.19 o 
  -6   8   7       15.82       29.04     14.08 o 
  -5   8   7        9.01       -4.04     13.49 o 
  -4   8   7        1.01      -12.89     12.89 o 
  -3   8   7       12.93       37.50     14.08 o 
  -2   8   7        0.01        3.64     11.81 o 
  -1   8   7       11.77       -8.96     12.89 o 
   0   8   7      110.14      106.67     11.53 o 
   1   8   7       13.42        0.00     15.06 o 
   2   8   7        7.52       10.24     12.99 o 
   3   8   7       27.97       11.42     13.88 o 
   4   8   7        0.17       12.99     12.21 o 
   5   8   7        2.34       -6.30     14.27 o 
  -3   9   7       21.49       38.19     14.08 o 
  -2   9   7        4.77       13.88     13.39 o 
  -1   9   7       17.58       21.06     15.36 o 
   0   9   7       17.63       15.26     10.62 o 
   1   9   7       57.84       69.98     17.82 o 
   2   9   7        3.23       11.91     14.67 o 
 -12   0   8       63.02       54.24     15.55 o 
 -11   0   8      101.11      100.89     16.93 o 
 -10   0   8      623.10      625.24     26.48 o 
  -9   0   8      276.89      259.37     19.10 o 
  -8   0   8       73.14       70.97     10.73 o 
  -7   0   8      474.27      452.98     18.21 o 
  -6   0   8      608.94      576.61     18.31 o 
  -5   0   8      569.43      686.46     17.52 o 
  -4   0   8     1908.25     1867.34     25.49 o 
  -3   0   8     5593.97     5876.55     40.36 o 
  -2   0   8       17.39       30.61      4.63 o 
  -1   0   8     1084.19     1024.47     14.57 o 
   0   0   8     1311.03     1250.42     11.41 o 
   1   0   8     3145.85     2808.44     24.71 o 
   2   0   8     2469.77     2527.13     25.69 o 
   3   0   8     2235.44     2478.01     28.35 o 
   4   0   8      329.43      373.15     13.09 o 
   5   0   8        7.99       11.42      6.40 o 
   6   0   8      133.26      146.37     11.91 o 
   7   0   8      992.44     1071.23     27.17 o 
   8   0   8       28.47       27.66     11.61 o 
   9   0   8      347.55      341.26     21.36 o 
  10   0   8       33.60       45.87     14.57 o 
  11   0   8        3.61       31.50     11.22 o 
 -12   1   8        7.61        0.00     15.55 o 
 -11   1   8       22.76       34.25     15.45 o 
 -10   1   8      220.73      211.04     20.77 o 
  -9   1   8       71.11       54.63     14.47 o 
  -8   1   8        4.40       -4.53     10.43 o 
  -7   1   8        4.08       15.55      7.68 o 
  -6   1   8      395.56      408.19     15.45 o 
  -5   1   8       30.63       33.27      6.89 o 
  -4   1   8      148.06      181.02      9.35 o 
  -3   1   8      973.09      931.55     17.13 o 
  -2   1   8     2175.29     2151.41     23.43 o 
  -1   1   8     9728.41     8872.50    185.15 o 
   0   1   8       83.79       85.42      8.32 o 
   1   1   8     1073.66     1030.97     15.95 o 
   2   1   8      759.81      727.80     14.86 o 
   3   1   8      135.31      128.55      8.66 o 
   4   1   8      197.42      165.27     10.43 o 
   5   1   8       78.88       88.98      8.76 o 
   6   1   8       63.37       65.75      9.65 o 
   7   1   8      310.65      292.93     16.83 o 
   8   1   8     1336.69     1322.33     33.86 o 
   9   1   8      187.70      183.48     17.32 o 
  10   1   8        1.82      -10.04     13.19 o 
  11   1   8        8.52       -3.05     13.88 o 
 -11   2   8        0.01       14.67     13.68 o 
 -10   2   8       31.74       19.10     13.88 o 
  -9   2   8      729.82      722.49     27.17 o 
  -8   2   8       52.35       57.19     12.11 o 
  -7   2   8      211.98      219.21     13.68 o 
  -6   2   8      716.46      732.92     20.77 o 
  -5   2   8        1.44        5.32      6.10 o 
  -4   2   8      180.36      181.61     10.63 o 
  -3   2   8     1983.19     2164.01     27.86 o 
  -2   2   8     7806.23     7771.55     47.94 o 
  -1   2   8      166.17      159.95      7.97 o 
   0   2   8     4856.65     4718.37     40.26 o 
   1   2   8      273.38      275.02     10.04 o 
   2   2   8     1517.62     1537.50     22.93 o 
   3   2   8      115.43      119.89      9.65 o 
   4   2   8       92.69      115.95      9.35 o 
   5   2   8       82.60       88.98      8.86 o 
   6   2   8      440.16      437.53     17.62 o 
   7   2   8       58.61       56.99     12.01 o 
   8   2   8        0.36       15.36     11.91 o 
   9   2   8      194.55      227.97     18.41 o 
  10   2   8        0.32        4.72     12.30 o 
  11   2   8       43.12       32.68     16.14 o 
 -11   3   8        4.52       -8.17     14.08 o 
 -10   3   8       20.58       38.39     12.89 o 
  -9   3   8      246.94      253.66     18.90 o 
  -8   3   8       47.46       38.98     12.50 o 
  -7   3   8      246.82      245.00     15.75 o 
  -6   3   8      142.40      147.55     12.40 o 
  -5   3   8      173.18      216.45     13.09 o 
  -4   3   8      750.90      724.85     19.59 o 
  -3   3   8      826.92      799.36     19.59 o 
  -2   3   8       79.18       62.90      7.58 o 
  -1   3   8      148.11      147.35      9.74 o 
   0   3   8     1752.52     1750.04     68.46 o 
   1   3   8      150.49      151.49      9.15 o 
   2   3   8      454.78      499.34     15.16 o 
   3   3   8     2525.11     2467.28     33.57 o 
   4   3   8       98.67      132.69     11.12 o 
   5   3   8       11.58       15.65      8.86 o 
   6   3   8       79.01       59.75     11.81 o 
   7   3   8       68.76       70.28     11.61 o 
   8   3   8        9.74       18.70     11.12 o 
   9   3   8       25.44       26.28     13.39 o 
  10   3   8        0.02        5.91     13.19 o 
  11   3   8        9.25        7.68     16.44 o 
 -11   4   8        0.42       -5.41     14.17 o 
 -10   4   8       16.86       23.43     12.40 o 
  -9   4   8        0.00       11.42     11.61 o 
  -8   4   8       49.84       35.44     13.58 o 
  -7   4   8       33.39       41.64     11.71 o 
  -6   4   8        0.00        4.43      9.06 o 
  -5   4   8      714.85      695.81     22.54 o 
  -4   4   8       94.02       79.93     11.61 o 
  -3   4   8      225.84      225.41     13.09 o 
  -2   4   8       41.12       38.09      8.56 o 
  -1   4   8       28.50       31.01      7.09 o 
   0   4   8       59.40       61.15     10.78 o 
   1   4   8      142.00      150.21     10.43 o 
   2   4   8      860.04      845.23     21.85 o 
   3   4   8      157.26      150.30     12.21 o 
   4   4   8      418.18      419.51     18.21 o 
   5   4   8        3.33        3.05      9.65 o 
   6   4   8       43.06       54.33      9.84 o 
   7   4   8      104.31       94.59     13.09 o 
   8   4   8       81.04       81.01     13.39 o 
   9   4   8        6.68        8.47     11.61 o 
  10   4   8       27.68       23.03     16.54 o 
 -10   5   8       14.74       -7.38     14.86 o 
  -9   5   8        1.35       26.87     11.71 o 
  -8   5   8        2.01       -9.55     13.68 o 
  -7   5   8       14.81       28.55     11.61 o 
  -6   5   8       30.68       62.80     14.08 o 
  -5   5   8      891.53      827.51     27.36 o 
  -4   5   8        9.14       25.69     11.02 o 
  -3   5   8        2.29       -9.84      9.84 o 
  -2   5   8      856.52      930.57     24.61 o 
  -1   5   8        1.41        4.82      7.97 o 
   0   5   8       16.05        9.06      5.66 o 
   1   5   8        0.10        3.74      6.99 o 
   2   5   8      142.24      148.63     13.49 o 
   3   5   8      185.11      129.04     14.08 o 
   4   5   8        0.89        6.40      9.84 o 
   5   5   8        2.49        9.74     11.02 o 
   6   5   8        1.91       -3.05     11.42 o 
   7   5   8        0.75       -5.02     11.42 o 
   8   5   8       53.95       34.25     15.26 o 
   9   5   8        3.54        8.17     12.80 o 
  -9   6   8        0.28       -2.17     15.26 o 
  -8   6   8        2.05        0.98     13.88 o 
  -7   6   8       11.64       11.61     12.60 o 
  -6   6   8      104.02       89.97     15.85 o 
  -5   6   8        0.73      -11.81     11.81 o 
  -4   6   8       84.64       82.78     13.78 o 
  -3   6   8      229.82      203.65     17.32 o 
  -2   6   8      114.40       94.79     13.58 o 
  -1   6   8       24.29       27.07      9.94 o 
   0   6   8       37.42       43.75      7.19 o 
   1   6   8        7.41       17.62      9.55 o 
   2   6   8      199.47      188.50     15.95 o 
   3   6   8       16.24       15.55     11.42 o 
   4   6   8        6.28       -6.79     11.52 o 
   5   6   8      165.10      168.71     17.72 o 
   6   6   8      113.00       90.26     17.42 o 
   7   6   8        9.63       -9.45     13.49 o 
   8   6   8        1.04        4.13     13.19 o 
  -8   7   8       29.92       23.92     17.23 o 
  -7   7   8        2.34       14.17     13.88 o 
  -6   7   8      125.40      145.58     17.13 o 
  -5   7   8        3.03        4.43     12.70 o 
  -4   7   8        2.47       -6.79     11.02 o 
  -3   7   8       47.08       62.11     13.98 o 
  -2   7   8       31.82       42.23     12.40 o 
  -1   7   8       14.23       33.07     12.11 o 
   0   7   8       71.09       72.24      9.57 o 
   1   7   8      397.96      382.31     20.97 o 
   2   7   8       75.78       68.61     14.37 o 
   3   7   8        0.87       14.08     11.81 o 
   4   7   8       42.63       38.29     14.37 o 
   5   7   8       14.24       31.40     11.71 o 
   6   7   8        0.87       20.77     12.01 o 
   7   7   8        1.41        4.23     12.89 o 
  -6   8   8        0.84       -8.66     15.16 o 
  -5   8   8       11.06        8.17     12.60 o 
  -4   8   8        3.25       -0.98     12.89 o 
  -3   8   8       53.02       74.71     14.08 o 
  -2   8   8       43.05       36.91     15.06 o 
  -1   8   8       56.84       29.04     14.47 o 
   0   8   8        1.11       12.72      9.98 o 
   1   8   8       34.93       25.69     15.16 o 
   2   8   8        5.91        6.59     12.40 o 
   3   8   8        2.91       -6.79     14.17 o 
   4   8   8        1.16        9.06     12.01 o 
   5   8   8        1.21        4.23     13.39 o 
  -2   9   8        0.03       10.73     13.88 o 
  -1   9   8       24.38       49.90     14.67 o 
   0   9   8       66.58       79.33     19.64 o 
   1   9   8        0.08      -16.04     16.04 o 
   2   9   8       28.63       53.35     15.85 o 
 -12   1   9       16.29       -8.66     16.63 o 
 -11   1   9      112.75      126.48     17.82 o 
 -10   1   9       50.20       68.61     16.04 o 
  -9   1   9        0.01        0.79     11.61 o 
  -8   1   9       13.87       18.21      9.84 o 
  -7   1   9       40.28       41.24      8.86 o 
  -6   1   9        5.53       -7.58      7.58 o 
  -5   1   9      439.11      477.79     15.75 o 
  -4   1   9        8.57        4.63      5.81 o 
  -3   1   9      201.84      181.21      9.06 o 
  -2   1   9       11.13       15.06      4.72 o 
  -1   1   9     8342.82     7608.35    178.85 o 
   0   1   9     3244.60     2929.80     22.00 o 
   1   1   9      280.13      271.67      9.45 o 
   2   1   9      121.97       97.74      7.68 o 
   3   1   9     1020.51     1032.94     19.59 o 
   4   1   9      447.75      533.99     16.34 o 
   5   1   9      593.42      654.77     19.10 o 
   6   1   9      548.76      559.39     19.69 o 
   7   1   9      863.06      880.17     26.28 o 
   8   1   9       61.39       73.13     14.67 o 
   9   1   9       11.39       16.34     11.91 o 
  10   1   9       10.25        0.00     14.17 o 
  11   1   9        4.29       11.42     14.17 o 
 -11   2   9       36.95       14.76     16.63 o 
 -10   2   9        3.55       15.75     11.52 o 
  -9   2   9       28.06       34.06     13.29 o 
  -8   2   9      566.71      569.03     23.33 o 
  -7   2   9       30.43       54.83     10.04 o 
  -6   2   9        0.37       28.05      6.89 o 
  -5   2   9       21.64       19.00      6.99 o 
  -4   2   9     1610.22     1706.90     27.17 o 
  -3   2   9      632.71      684.00     16.83 o 
  -2   2   9      134.82      135.15      9.55 o 
  -1   2   9      726.00      662.34     14.96 o 
   0   2   9     1559.91     1541.22     35.44 o 
   1   2   9      193.23      196.37      9.25 o 
   2   2   9      919.43      885.39     18.11 o 
   3   2   9      152.99      154.83      9.35 o 
   4   2   9      173.25      188.89     11.22 o 
   5   2   9       97.86      102.76     10.24 o 
   6   2   9      160.02      139.18     12.21 o 
   7   2   9       97.29       97.55     13.09 o 
   8   2   9      200.21      198.24     15.36 o 
   9   2   9       10.49       16.83     12.40 o 
  10   2   9       28.29       13.29     13.88 o 
  11   2   9        8.84       12.80     15.26 o 
 -11   3   9       11.23       23.72     14.27 o 
 -10   3   9        2.21       -0.89     12.89 o 
  -9   3   9        2.02        1.67     12.11 o 
  -8   3   9       21.50        2.95     11.71 o 
  -7   3   9      211.56      227.47     15.45 o 
  -6   3   9       38.83       49.81      8.56 o 
  -5   3   9        3.12        7.58      6.99 o 
  -4   3   9        0.00       12.70      6.59 o 
  -3   3   9     1602.29     1734.75     28.15 o 
  -2   3   9      751.75      725.73     18.21 o 
  -1   3   9        1.46        3.54      6.20 o 
   0   3   9     2300.33     2466.14     42.42 o 
   1   3   9      133.00      143.22      9.15 o 
   2   3   9     1376.88     1308.45     24.02 o 
   3   3   9      187.52      178.75     11.42 o 
   4   3   9       17.30        4.43      8.47 o 
   5   3   9       69.57       72.94     10.04 o 
   6   3   9      313.44      303.07     17.42 o 
   7   3   9        5.38       12.70      9.94 o 
   8   3   9        1.39       -3.94     11.22 o 
   9   3   9        5.51       14.27     11.91 o 
  10   3   9      112.55      126.58     18.90 o 
 -11   4   9        7.52       37.11     12.70 o 
 -10   4   9        0.87      -14.67     14.67 o 
  -9   4   9       20.25       32.78     12.30 o 
  -8   4   9        3.19       11.91     10.53 o 
  -7   4   9      281.56      241.35     17.13 o 
  -6   4   9      121.27      135.05     13.88 o 
  -5   4   9      111.39      105.22     12.70 o 
  -4   4   9     1021.65     1024.97     25.20 o 
  -3   4   9        0.90        7.38      7.58 o 
  -2   4   9       84.06       89.67      9.06 o 
  -1   4   9       13.38        4.92      5.81 o 
   0   4   9      225.14      228.16     12.06 o 
   1   4   9      210.52      220.88     12.40 o 
   2   4   9     1549.66     1509.74     28.35 o 
   3   4   9      493.89      463.51     18.41 o 
   4   4   9      927.57      887.26     24.71 o 
   5   4   9       28.59       25.00     10.53 o 
   6   4   9        0.54        0.00      9.74 o 
   7   4   9        6.07      -12.21     12.21 o 
   8   4   9        7.86       21.46     11.52 o 
   9   4   9        0.02       -4.72     13.68 o 
  10   4   9        4.61       -1.08     13.68 o 
 -10   5   9        0.19        3.25     13.19 o 
  -9   5   9        0.28       -2.95     13.49 o 
  -8   5   9        4.19      -13.98     13.98 o 
  -7   5   9       95.36       56.79     13.29 o 
  -6   5   9      850.23      840.41     29.04 o 
  -5   5   9      132.63      166.45     15.65 o 
  -4   5   9       35.37       46.66     11.52 o 
  -3   5   9       13.95       13.49      9.06 o 
  -2   5   9       34.09       53.55     10.04 o 
  -1   5   9       80.64       90.75      9.94 o 
   0   5   9      103.22       94.37      7.43 o 
   1   5   9       10.28        9.45      7.97 o 
   2   5   9      137.35      158.28     12.40 o 
   3   5   9      104.64      120.87     12.89 o 
   4   5   9       32.53       43.90     10.93 o 
   5   5   9      326.99      297.66     20.08 o 
   6   5   9        0.86      -12.30     12.30 o 
   7   5   9       69.69       64.08     13.78 o 
   8   5   9        5.28       -3.74     13.49 o 
   9   5   9       20.35       15.55     15.95 o 
  -9   6   9        0.07        6.40     13.29 o 
  -8   6   9        8.67       27.36     12.60 o 
  -7   6   9       30.95       21.65     14.47 o 
  -6   6   9        1.32       17.52     11.61 o 
  -5   6   9        4.89       14.76     11.61 o 
  -4   6   9        3.40       -6.59     11.22 o 
  -3   6   9       71.30       74.91     13.19 o 
  -2   6   9       71.21       64.18     12.30 o 
  -1   6   9      108.07      117.23     12.89 o 
   0   6   9       56.07       53.58      7.75 o 
   1   6   9       31.44       40.46      9.74 o 
   2   6   9       48.11       39.77     12.60 o 
   3   6   9        0.06        2.17     11.32 o 
   4   6   9      243.82      231.61     18.11 o 
   5   6   9      149.41      171.37     16.04 o 
   6   6   9       49.91       71.36     14.27 o 
   7   6   9        5.86       19.10     11.81 o 
   8   6   9        1.02      -15.55     15.55 o 
  -8   7   9       13.12       51.48     16.24 o 
  -7   7   9        7.61       -2.07     15.75 o 
  -6   7   9       43.57       75.30     13.49 o 
  -5   7   9        6.62        3.64     13.09 o 
  -4   7   9        0.65      -12.21     12.21 o 
  -3   7   9       15.69       15.55     12.01 o 
  -2   7   9        1.81       -5.51     11.12 o 
  -1   7   9       32.25       44.39     12.21 o 
   0   7   9        0.00        3.17      7.34 o 
   1   7   9        4.18       -3.15     12.11 o 
   2   7   9      205.14      173.93     18.70 o 
   3   7   9       13.92       28.55     12.50 o 
   4   7   9       42.59       51.18     14.76 o 
   5   7   9       49.86       49.61     15.36 o 
   6   7   9        2.16      -15.26     15.26 o 
   7   7   9       48.73       81.50     15.75 o 
  -6   8   9        1.95      -15.95     15.95 o 
  -5   8   9       18.59       21.65     15.75 o 
  -4   8   9        8.40        4.92     12.30 o 
  -3   8   9        5.04       24.80     12.89 o 
  -2   8   9        0.59      -14.08     14.08 o 
  -1   8   9       28.30       40.46     13.88 o 
   0   8   9       80.23      105.19     10.47 o 
   1   8   9       21.70       26.87     13.78 o 
   2   8   9        0.04      -14.67     14.67 o 
   3   8   9        2.38        7.87     12.99 o 
   4   8   9        6.01       -5.12     14.17 o 
   5   8   9        1.05       10.73     14.96 o 
  -2   9   9        0.03      -15.45     15.45 o 
  -1   9   9       29.79       65.46     15.16 o 
   0   9   9        0.93       -5.91     17.67 o 
   1   9   9        0.47      -14.27     14.27 o 
 -12   0  10        1.07        5.41     14.17 o 
 -11   0  10       98.49       87.90     14.86 o 
 -10   0  10      339.41      336.44     22.05 o 
  -9   0  10       48.92       43.11     12.99 o 
  -8   0  10       58.89       54.04     11.02 o 
  -7   0  10       51.22       49.12      9.65 o 
  -6   0  10      837.28      956.85     22.93 o 
  -5   0  10     1485.65     1530.80     26.48 o 
  -4   0  10     2039.60     2193.54     28.84 o 
  -3   0  10     1072.54     1001.05     18.01 o 
  -2   0  10     2609.45     2774.48     27.46 o 
  -1   0  10     3430.89     3118.30     27.86 o 
   0   0  10     5113.87     4786.08     60.88 o 
   1   0  10      509.77      501.11     12.11 o 
   2   0  10      383.73      341.75     11.02 o 
   3   0  10     1152.99     1132.16     20.77 o 
   4   0  10       47.28       51.97      7.19 o 
   5   0  10      345.96      368.43     15.26 o 
   6   0  10       11.66        8.76      9.25 o 
   7   0  10      900.98      877.91     26.28 o 
   8   0  10      192.09      163.30     15.75 o 
   9   0  10       77.52       37.01     14.76 o 
  10   0  10       37.96       14.86     15.55 o 
  11   0  10        7.04       39.86     12.89 o 
 -12   1  10       23.79       31.40     14.96 o 
 -11   1  10      171.63      165.96     21.06 o 
 -10   1  10      291.37      299.92     21.36 o 
  -9   1  10        5.60       30.12     11.22 o 
  -8   1  10        3.70        7.97      9.25 o 
  -7   1  10        2.24       -4.63      7.68 o 
  -6   1  10       81.02       95.18      9.65 o 
  -5   1  10       49.64       40.36      7.97 o 
  -4   1  10      329.62      338.80     12.89 o 
  -3   1  10        9.60       11.42      5.41 o 
  -2   1  10       71.21       69.69      6.69 o 
  -1   1  10     5094.84     4808.57     36.12 o 
   0   1  10     1536.30     1444.25     14.23 o 
   1   1  10       35.43       39.77      5.51 o 
   2   1  10     1409.55     1450.58     21.85 o 
   3   1  10      185.58      177.96     10.24 o 
   4   1  10     2046.16     2221.79     31.60 o 
   5   1  10        3.56       16.44      6.99 o 
   6   1  10      113.87      103.75     11.81 o 
   7   1  10       67.74       49.41     11.81 o 
   8   1  10        1.70        1.48     12.11 o 
   9   1  10      156.78      180.42     16.73 o 
  10   1  10        1.42      -14.17     14.17 o 
  11   1  10        0.10        0.00     13.49 o 
 -11   2  10        0.14       12.89     14.37 o 
 -10   2  10       27.13       24.71     14.57 o 
  -9   2  10      413.01      415.58     22.44 o 
  -8   2  10      186.03      208.18     16.34 o 
  -7   2  10      173.79      176.88     14.08 o 
  -6   2  10       48.05       41.93      8.47 o 
  -5   2  10      154.28      158.57     11.71 o 
  -4   2  10      495.44      536.75     16.73 o 
  -3   2  10       33.14       15.75      7.19 o 
  -2   2  10     3294.33     3478.27     34.45 o 
  -1   2  10     1193.30     1214.54     20.28 o 
   0   2  10     1506.52     1508.35     22.69 o 
   1   2  10      256.52      254.64     10.93 o 
   2   2  10       85.62       92.13      8.27 o 
   3   2  10       66.65       66.74      7.78 o 
   4   2  10       45.87       51.77      8.17 o 
   5   2  10      530.64      561.75     19.19 o 
   6   2  10       98.02       98.92     11.42 o 
   7   2  10       60.42       73.73     11.81 o 
   8   2  10       29.18       24.31     12.01 o 
   9   2  10      279.99      268.13     20.08 o 
  10   2  10       43.13       55.12     13.68 o 
  11   2  10        7.69        2.17     14.86 o 
 -11   3  10        6.45       12.40     13.19 o 
 -10   3  10        3.46       12.99     13.49 o 
  -9   3  10        0.01        5.02     11.32 o 
  -8   3  10        6.70      -11.52     11.52 o 
  -7   3  10       39.53       41.34     10.83 o 
  -6   3  10       50.70       34.94      9.45 o 
  -5   3  10        2.42       15.06      7.38 o 
  -4   3  10      243.97      222.06     12.30 o 
  -3   3  10      127.78      123.04     10.24 o 
  -2   3  10     4919.50     4996.67     45.28 o 
  -1   3  10      710.87      862.06     19.39 o 
   0   3  10      533.88      534.10     11.31 o 
   1   3  10      393.12      408.88     14.17 o 
   2   3  10      929.53      955.57     21.16 o 
   3   3  10      280.66      335.06     14.76 o 
   4   3  10      620.26      616.87     19.78 o 
   5   3  10       79.28       65.36     10.43 o 
   6   3  10       19.86       20.47     10.04 o 
   7   3  10       83.10       87.01     14.08 o 
   8   3  10        2.74       17.82     11.61 o 
   9   3  10        0.84       -0.89     12.50 o 
  10   3  10       39.19       45.57     16.54 o 
 -10   4  10        9.02       24.80     14.37 o 
  -9   4  10       31.75       20.57     13.98 o 
  -8   4  10       35.37       20.08     11.52 o 
  -7   4  10      180.74      160.54     15.36 o 
  -6   4  10      764.07      783.32     25.79 o 
  -5   4  10      126.65      108.87     14.08 o 
  -4   4  10       26.55       30.81      9.25 o 
  -3   4  10       37.47       50.59      8.37 o 
  -2   4  10      917.00      937.85     23.03 o 
  -1   4  10        3.19        8.27      6.20 o 
   0   4  10       65.97       56.93      5.66 o 
   1   4  10      219.38      184.56     12.70 o 
   2   4  10      114.08      118.22     10.34 o 
   3   4  10      388.62      338.90     16.44 o 
   4   4  10       91.19      103.85     12.89 o 
   5   4  10       58.52       61.32     11.22 o 
   6   4  10       22.64       23.33     11.42 o 
   7   4  10       44.66       21.16     12.50 o 
   8   4  10        3.10      -12.40     12.40 o 
   9   4  10       14.52        0.98     13.88 o 
  10   4  10        0.63       16.14     13.58 o 
 -10   5  10        2.11       31.10     14.08 o 
  -9   5  10        5.81       -3.94     13.19 o 
  -8   5  10        0.77      -12.40     12.60 o 
  -7   5  10       60.01       61.42     12.89 o 
  -6   5  10        1.24       -2.95     12.89 o 
  -5   5  10      274.41      302.48     18.60 o 
  -4   5  10        4.57        6.99     11.12 o 
  -3   5  10      247.25      256.81     15.16 o 
  -2   5  10       77.35       88.88     10.73 o 
  -1   5  10        0.96        9.45      7.68 o 
   0   5  10      160.46      159.00      8.59 o 
   1   5  10       37.59       23.82     10.04 o 
   2   5  10        0.61        9.45      9.65 o 
   3   5  10       19.20       29.33     11.02 o 
   4   5  10      656.83      632.13     24.12 o 
   5   5  10      486.89      467.94     22.93 o 
   6   5  10       11.38       23.82     10.24 o 
   7   5  10        2.84       -8.66     12.99 o 
   8   5  10        2.11       -1.87     13.98 o 
   9   5  10        3.12       -8.37     13.29 o 
  -9   6  10        9.35       -4.33     14.47 o 
  -8   6  10       35.58       45.38     15.65 o 
  -7   6  10       13.84       30.02     13.98 o 
  -6   6  10       20.79       28.64     12.01 o 
  -5   6  10       37.52       31.40     12.11 o 
  -4   6  10       22.29       17.03     10.24 o 
  -3   6  10       80.80       62.70     13.09 o 
  -2   6  10        4.86        8.86     11.22 o 
  -1   6  10       44.01       47.35     11.32 o 
   0   6  10       31.28       37.35     11.71 o 
   1   6  10      199.08      194.99     15.26 o 
   2   6  10       81.85       71.26     13.58 o 
   3   6  10      170.55      161.72     15.36 o 
   4   6  10       44.45       55.81     13.49 o 
   5   6  10        1.98       -7.48     13.98 o 
   6   6  10        5.48        8.07     13.98 o 
   7   6  10        4.20       -3.84     13.88 o 
   8   6  10        0.91       22.15     13.78 o 
  -7   7  10       44.90       51.38     17.13 o 
  -6   7  10        1.20      -12.50     13.49 o 
  -5   7  10        3.33      -10.93     12.89 o 
  -4   7  10        0.99       -1.67     12.21 o 
  -3   7  10        1.13      -11.42     11.42 o 
  -2   7  10      142.19      159.95     15.55 o 
  -1   7  10        1.37        4.72     11.61 o 
   0   7  10       16.69       24.40      9.45 o 
   1   7  10        0.06        0.00     10.04 o 
   2   7  10      116.99      118.31     15.16 o 
   3   7  10       19.96       -4.23     12.60 o 
   4   7  10        5.84        0.00     12.40 o 
   5   7  10       13.58       20.87     12.89 o 
   6   7  10        1.49       16.24     13.29 o 
   7   7  10       16.90       40.26     15.55 o 
  -6   8  10        0.22       -4.43     13.49 o 
  -5   8  10        0.25       -3.15     13.68 o 
  -4   8  10        2.80       -9.94     12.99 o 
  -3   8  10        2.45      -14.37     14.37 o 
  -2   8  10       11.32       10.34     12.60 o 
  -1   8  10        4.62       11.12     13.29 o 
   0   8  10        9.47        6.63     10.00 o 
   1   8  10        0.53       21.65     12.60 o 
   2   8  10       42.81       44.20     14.96 o 
   3   8  10        0.79      -14.27     14.27 o 
   4   8  10        2.14       -4.13     12.01 o 
   5   8  10        1.44        9.74     13.19 o 
  -2   9  10        4.09       -2.17     15.55 o 
  -1   9  10       11.36       28.15     14.67 o 
   0   9  10        0.63        7.51     10.48 o 
   1   9  10        1.87        1.08     14.47 o 
 -12   1  11       11.10      -13.09     16.73 o 
 -11   1  11       73.77       82.68     16.34 o 
 -10   1  11       24.40       35.44     12.80 o 
  -9   1  11      101.30      116.64     15.36 o 
  -8   1  11        0.00       -7.38      8.86 o 
  -7   1  11       13.44       11.71      8.96 o 
  -6   1  11      589.22      645.32     19.98 o 
  -5   1  11      593.52      572.97     18.31 o 
  -4   1  11     1109.12     1100.46     21.65 o 
  -3   1  11     2022.03     2029.56     26.87 o 
  -2   1  11        4.16        5.12      4.82 o 
  -1   1  11       48.56       39.96      7.38 o 
   0   1  11      351.90      373.64      8.39 o 
   1   1  11      104.03      118.91      7.97 o 
   2   1  11       77.75       65.56      7.19 o 
   3   1  11      512.18      564.70     16.04 o 
   4   1  11      524.89      640.59     18.60 o 
   5   1  11       60.39       74.12      9.15 o 
   6   1  11       24.33       24.71      8.27 o 
   7   1  11       79.59       95.48     13.39 o 
   8   1  11      137.93      131.90     16.44 o 
   9   1  11       18.56       35.63     12.99 o 
  10   1  11        0.62        5.71     11.91 o 
  11   1  11       22.57       25.79     15.55 o 
 -11   2  11        6.71       12.99     14.37 o 
 -10   2  11       31.85       22.25     15.26 o 
  -9   2  11       35.15       31.60     12.50 o 
  -8   2  11      240.05      248.34     17.23 o 
  -7   2  11      120.03      138.20     11.61 o 
  -6   2  11       14.86        2.17      9.15 o 
  -5   2  11      182.18      161.23     11.22 o 
  -4   2  11        9.41       10.53      7.48 o 
  -3   2  11      319.43      344.02     12.80 o 
  -2   2  11      314.05      380.73     13.78 o 
  -1   2  11      312.07      348.94     12.40 o 
   0   2  11      288.54      288.10      8.18 o 
   1   2  11      501.07      487.43     14.27 o 
   2   2  11      762.60      787.75     18.51 o 
   3   2  11      430.62      478.57     15.45 o 
   4   2  11        6.77        1.87      6.99 o 
   5   2  11       74.37       62.90     10.14 o 
   6   2  11       76.81       70.87     10.53 o 
   7   2  11        4.91        6.20     11.52 o 
   8   2  11       63.18       80.91     14.08 o 
   9   2  11       38.85       41.14     14.96 o 
  10   2  11        0.74        2.95     13.58 o 
 -11   3  11        4.10        8.37     15.85 o 
 -10   3  11       59.97       48.72     15.16 o 
  -9   3  11      112.86      112.21     14.96 o 
  -8   3  11       24.49       11.22     11.81 o 
  -7   3  11        0.22       -6.00     10.24 o 
  -6   3  11        6.49        1.18      8.66 o 
  -5   3  11        4.67        4.82      7.87 o 
  -4   3  11      148.47      146.86     11.22 o 
  -3   3  11      107.91       92.13      9.94 o 
  -2   3  11        4.36        5.71      8.07 o 
  -1   3  11       24.28        5.91      7.28 o 
   0   3  11      756.18      739.30     19.00 o 
   1   3  11      530.20      469.62     15.65 o 
   2   3  11      210.54      193.22     12.11 o 
   3   3  11      453.82      404.36     16.14 o 
   4   3  11      135.76      145.09     11.52 o 
   5   3  11       79.70       64.37     11.81 o 
   6   3  11      149.78      164.68     14.86 o 
   7   3  11      123.19      139.77     15.16 o 
   8   3  11      426.67      404.16     21.85 o 
   9   3  11        2.42       -1.87     12.11 o 
  10   3  11        1.15        8.27     12.89 o 
 -10   4  11        9.04        0.98     14.08 o 
  -9   4  11        0.61      -13.78     13.78 o 
  -8   4  11       32.95       39.08     12.40 o 
  -7   4  11      330.72      348.55     21.16 o 
  -6   4  11      393.69      430.24     20.77 o 
  -5   4  11       66.78       73.04     13.39 o 
  -4   4  11        4.10       12.21      7.78 o 
  -3   4  11      229.39      239.58     13.68 o 
  -2   4  11        3.20       19.00      7.48 o 
  -1   4  11       13.71        2.85      6.10 o 
   0   4  11      109.20      107.60     10.58 o 
   1   4  11      319.45      245.49     13.39 o 
   2   4  11        3.43        0.98      7.28 o 
   3   4  11       37.40       35.14      8.86 o 
   4   4  11      105.09      133.67     14.37 o 
   5   4  11       11.64       24.21     11.12 o 
   6   4  11      188.72      196.17     15.55 o 
   7   4  11        2.01      -11.61     11.61 o 
   8   4  11        7.21       27.56     12.01 o 
   9   4  11        0.17        0.98     12.80 o 
  10   4  11        3.32       -1.08     16.44 o 
 -10   5  11        0.11      -14.08     14.96 o 
  -9   5  11       15.47       13.78     14.76 o 
  -8   5  11       21.19       29.53     11.32 o 
  -7   5  11       46.24       54.83     13.78 o 
  -6   5  11      258.92      225.11     18.01 o 
  -5   5  11       30.66       14.57     13.19 o 
  -4   5  11      827.70      890.31     27.56 o 
  -3   5  11        0.63       -7.28      9.55 o 
  -2   5  11        3.16        5.81      8.66 o 
  -1   5  11      311.62      322.36     16.04 o 
   0   5  11      100.31      104.00      7.76 o 
   1   5  11      247.50      269.41     14.76 o 
   2   5  11      267.00      238.40     16.04 o 
   3   5  11      960.20      930.67     27.86 o 
   4   5  11      167.29      146.76     15.36 o 
   5   5  11        0.39       14.08     11.71 o 
   6   5  11       31.43       42.92     11.71 o 
   7   5  11        7.98       15.95     12.70 o 
   8   5  11        0.74        0.98     12.40 o 
   9   5  11        6.57      -12.80     14.76 o 
  -9   6  11        1.06       -4.33     14.57 o 
  -8   6  11        6.20       -4.04     15.45 o 
  -7   6  11       30.54       31.30     14.57 o 
  -6   6  11       20.03       23.03     12.60 o 
  -5   6  11       17.82       19.98     12.21 o 
  -4   6  11       30.62       27.86     11.71 o 
  -3   6  11        0.37        0.69     10.53 o 
  -2   6  11       22.59       31.20      9.94 o 
  -1   6  11        7.06       -8.86     11.12 o 
   0   6  11        6.83       -0.18      6.88 o 
   1   6  11        9.96       -6.89     11.22 o 
   2   6  11      198.11      174.81     15.85 o 
   3   6  11        0.01        9.74     10.53 o 
   4   6  11       41.75       20.57     13.29 o 
   5   6  11       74.02       66.83     14.37 o 
   6   6  11        0.77       10.93     13.39 o 
   7   6  11        2.32       -8.86     13.78 o 
   8   6  11        0.89       -1.08     15.45 o 
  -7   7  11       38.70       12.40     17.42 o 
  -6   7  11        0.00        0.98     13.49 o 
  -5   7  11        0.23       -5.51     13.09 o 
  -4   7  11       34.88       41.05     13.88 o 
  -3   7  11       34.87       12.60     12.70 o 
  -2   7  11      123.02      116.74     14.76 o 
  -1   7  11       40.22       38.59     13.49 o 
   0   7  11        3.59        1.74      8.86 o 
   1   7  11       12.11        0.00     12.11 o 
   2   7  11       13.67       15.85     12.30 o 
   3   7  11       27.83       32.09     12.80 o 
   4   7  11       11.90       -8.17     13.68 o 
   5   7  11        1.97      -14.08     14.08 o 
   6   7  11        0.00        2.07     15.65 o 
  -5   8  11        4.14        7.38     13.68 o 
  -4   8  11        9.51       43.41     13.09 o 
  -3   8  11        3.18       23.43     11.71 o 
  -2   8  11       15.38       35.34     12.80 o 
  -1   8  11        8.49        3.74     13.19 o 
   0   8  11      143.49      162.92     13.17 o 
   1   8  11       86.27       89.57     16.93 o 
   2   8  11       33.14       21.46     14.47 o 
   3   8  11        2.78       -3.05     13.39 o 
   4   8  11        2.11       -9.45     15.26 o 
  -1   9  11       18.21        4.33     17.32 o 
   0   9  11        0.00      -11.10     11.10 o 
 -12   0  12       40.27       68.80     16.34 o 
 -11   0  12        1.00       33.07     13.88 o 
 -10   0  12      408.22      414.00     23.43 o 
  -9   0  12       11.06       10.73     11.61 o 
  -8   0  12      117.70      108.96     13.19 o 
  -7   0  12        1.45       15.36      7.78 o 
  -6   0  12      989.69      873.18     23.13 o 
  -5   0  12      162.96      155.42     10.53 o 
  -4   0  12     1203.75     1300.97     23.62 o 
  -3   0  12       72.18       68.21      7.19 o 
  -2   0  12      383.15      398.55     12.01 o 
  -1   0  12      103.28      103.85      7.19 o 
   0   0  12      540.69      473.20     10.20 o 
   1   0  12       19.90       27.76      5.41 o 
   2   0  12      326.93      372.56     12.30 o 
   3   0  12     1409.99     1495.07     24.90 o 
   4   0  12      216.83      237.71     12.11 o 
   5   0  12      110.16      111.03     10.53 o 
   6   0  12      528.02      535.47     20.28 o 
   7   0  12      227.75      277.38     16.73 o 
   8   0  12       94.67      122.84     14.27 o 
   9   0  12       10.13       31.69     12.11 o 
  10   0  12        2.90        2.95     13.09 o 
  11   0  12        5.16       -5.41     14.86 o 
 -11   1  12        1.20       21.65     13.98 o 
 -10   1  12      103.13      119.69     17.72 o 
  -9   1  12       53.01       40.95     13.88 o 
  -8   1  12       18.02       12.99     11.61 o 
  -7   1  12       65.42       58.67     10.43 o 
  -6   1  12       25.96       29.92      8.56 o 
  -5   1  12     1406.40     1454.72     27.56 o 
  -4   1  12     1192.07     1202.63     23.62 o 
  -3   1  12       39.76       32.97      6.99 o 
  -2   1  12       35.51       43.61      6.10 o 
  -1   1  12     1308.26     1277.84     20.77 o 
   0   1  12     1223.75     1164.83     14.02 o 
   1   1  12     1414.76     1439.26     22.74 o 
   2   1  12       21.92       26.77      6.69 o 
   3   1  12      263.61      278.46     12.30 o 
   4   1  12      194.20      185.84     11.42 o 
   5   1  12      292.92      321.38     15.16 o 
   6   1  12        9.77       19.59      7.87 o 
   7   1  12      281.56      310.55     18.21 o 
   8   1  12       74.39       79.83     13.58 o 
   9   1  12       48.65       62.41     13.58 o 
  10   1  12       42.57       10.73     15.65 o 
  11   1  12       39.35       47.05     17.62 o 
 -11   2  12        0.08        8.07     13.58 o 
 -10   2  12        4.50       -1.77     13.58 o 
  -9   2  12      100.37      113.79     14.37 o 
  -8   2  12      129.78      108.77     13.88 o 
  -7   2  12      122.40      121.46     12.60 o 
  -6   2  12       19.17       31.69      8.27 o 
  -5   2  12      123.27      102.27     10.43 o 
  -4   2  12      266.13      268.72     13.49 o 
  -3   2  12      167.69      132.88     10.14 o 
  -2   2  12     4373.54     4517.01     41.24 o 
  -1   2  12      921.89      862.95     18.70 o 
   0   2  12     1344.54     1393.15     16.53 o 
   1   2  12      582.28      572.58     15.75 o 
   2   2  12       69.20       74.32      8.07 o 
   3   2  12       40.26       32.97      8.47 o 
   4   2  12       13.55       14.67      7.09 o 
   5   2  12       28.31       40.26      8.56 o 
   6   2  12        1.59       20.57      8.96 o 
   7   2  12       18.28       25.40     11.32 o 
   8   2  12       83.49      116.25     16.24 o 
   9   2  12      215.59      239.68     20.28 o 
  10   2  12        2.61       12.01     12.50 o 
 -11   3  12       10.29        2.07     12.99 o 
 -10   3  12       14.77       11.32     13.49 o 
  -9   3  12        0.99      -12.89     12.89 o 
  -8   3  12        5.99        1.48     11.91 o 
  -7   3  12      190.98      172.25     16.34 o 
  -6   3  12        8.09       19.39      8.17 o 
  -5   3  12        5.11        8.76      8.17 o 
  -4   3  12       69.07       71.07      9.94 o 
  -3   3  12       95.18       88.79     10.14 o 
  -2   3  12      106.48      131.21     10.93 o 
  -1   3  12      778.82      716.68     19.10 o 
   0   3  12      224.95      207.46      8.35 o 
   1   3  12      316.32      329.35     13.29 o 
   2   3  12      161.55      159.75     11.02 o 
   3   3  12       53.50       76.68      9.45 o 
   4   3  12        3.17       15.75      8.66 o 
   5   3  12      436.41      446.48     19.59 o 
   6   3  12       89.71       91.64     12.40 o 
   7   3  12      432.85      365.57     21.06 o 
   8   3  12        1.02        5.02     13.19 o 
   9   3  12        5.72       17.82     12.21 o 
  10   3  12        6.10       23.03     12.99 o 
 -10   4  12       11.16       27.27     13.19 o 
  -9   4  12        0.23       -7.28     12.99 o 
  -8   4  12      159.36      135.93     15.95 o 
  -7   4  12       95.64      111.03     15.06 o 
  -6   4  12       91.22       85.93     15.26 o 
  -5   4  12       13.85        9.25     11.61 o 
  -4   4  12       35.98       31.79      9.74 o 
  -3   4  12       57.24       51.38      9.25 o 
  -2   4  12        1.35        0.98      7.09 o 
  -1   4  12       67.34       59.85      8.96 o 
   0   4  12        0.14        0.62      9.10 o 
   1   4  12      255.48      252.87     14.17 o 
   2   4  12      378.86      360.26     16.24 o 
   3   4  12      103.00       89.97     12.01 o 
   4   4  12     1816.99     1790.66     35.73 o 
   5   4  12      246.01      252.38     17.32 o 
   6   4  12        6.96       19.29     10.93 o 
   7   4  12       32.11       43.41     11.81 o 
   8   4  12        0.22       17.23     11.12 o 
   9   4  12        6.29       23.13     12.70 o 
 -10   5  12       14.73       37.11     14.57 o 
  -9   5  12       10.46       11.91     13.78 o 
  -8   5  12       17.04       30.81     12.89 o 
  -7   5  12       92.43       95.48     15.65 o 
  -6   5  12       74.60       70.18     14.67 o 
  -5   5  12       17.30       23.33     11.42 o 
  -4   5  12      893.68      892.97     27.66 o 
  -3   5  12        0.00        0.59      9.45 o 
  -2   5  12       50.48       56.30     10.73 o 
  -1   5  12       23.06       25.20      8.17 o 
   0   5  12       15.93       14.66      6.33 o 
   1   5  12       60.16       62.80     10.24 o 
   2   5  12       86.18       93.31     12.11 o 
   3   5  12      734.78      780.27     25.89 o 
   4   5  12       21.55       19.69     12.99 o 
   5   5  12       25.33       38.68     13.49 o 
   6   5  12       95.74      119.79     15.85 o 
   7   5  12        1.33       11.71     11.52 o 
   8   5  12        6.83        0.98     12.60 o 
   9   5  12        0.24        8.66     13.68 o 
  -9   6  12        1.54      -17.23     17.23 o 
  -8   6  12        4.57       10.04     15.36 o 
  -7   6  12       62.56       65.16     15.95 o 
  -6   6  12        1.91      -12.11     14.17 o 
  -5   6  12       31.67       37.21     12.80 o 
  -4   6  12       39.27       45.87     11.42 o 
  -3   6  12       47.26       46.75     12.60 o 
  -2   6  12       15.91       19.10     10.93 o 
  -1   6  12       64.20       68.80     12.30 o 
   0   6  12       28.66       17.05      6.96 o 
   1   6  12      195.57      187.22     16.34 o 
   2   6  12      161.75      150.90     16.24 o 
   3   6  12       20.32       28.25     11.71 o 
   4   6  12       11.49       -3.25     12.40 o 
   5   6  12       41.28       36.22     13.98 o 
   6   6  12        0.27       36.12     12.11 o 
   7   6  12        0.10      -14.37     14.37 o 
   8   6  12        4.07       -5.41     14.17 o 
  -7   7  12        0.00       -3.15     14.47 o 
  -6   7  12        0.09      -14.27     14.27 o 
  -5   7  12        0.55        4.63     13.29 o 
  -4   7  12        1.70       14.17     11.81 o 
  -3   7  12       10.83        8.56     11.91 o 
  -2   7  12       69.58       58.07     14.47 o 
  -1   7  12      175.96      159.46     17.03 o 
   0   7  12      242.22      239.80     13.15 o 
   1   7  12       33.75       36.52     13.88 o 
   2   7  12       47.91       53.65     13.09 o 
   3   7  12        0.14       -1.77     13.09 o 
   4   7  12       29.85       55.61     12.70 o 
   5   7  12        1.63        1.97     13.68 o 
   6   7  12       81.78      117.13     18.01 o 
  -5   8  12        1.43        2.17     12.89 o 
  -4   8  12        0.49        0.98     13.49 o 
  -3   8  12       44.08       67.23     15.95 o 
  -2   8  12       19.26      -16.04     16.04 o 
  -1   8  12       31.30       28.64     14.96 o 
   0   8  12        0.69       26.77      9.12 o 
   1   8  12       20.78       22.25     15.36 o 
   2   8  12       28.59        9.84     16.54 o 
   3   8  12        6.82      -14.08     14.08 o 
   4   8  12        0.73       -1.08     13.49 o 
 -11   1  13       14.72      -11.91     15.55 o 
 -10   1  13       82.91       57.48     17.23 o 
  -9   1  13        0.50       -7.09     12.11 o 
  -8   1  13       11.30        9.74      9.55 o 
  -7   1  13       55.91       53.94     10.93 o 
  -6   1  13      143.90      136.43     12.40 o 
  -5   1  13      223.31      198.34     13.39 o 
  -4   1  13      629.03      670.32     18.70 o 
  -3   1  13      752.58      825.35     19.19 o 
  -2   1  13      523.98      495.21     14.37 o 
  -1   1  13      420.32      423.55     13.68 o 
   0   1  13     1147.05     1127.59     14.76 o 
   1   1  13     1596.30     1540.45     24.51 o 
   2   1  13      290.06      295.98     13.58 o 
   3   1  13       43.46       52.56      8.27 o 
   4   1  13       26.24       32.78      7.78 o 
   5   1  13      181.03      207.59     13.29 o 
   6   1  13       21.64       29.53      9.35 o 
   7   1  13        2.89       -4.13     11.81 o 
   8   1  13        0.32       17.32     11.81 o 
   9   1  13        3.71        8.86     11.81 o 
  10   1  13       33.06       50.79     14.08 o 
 -11   2  13        2.26       23.43     13.68 o 
 -10   2  13      198.43      193.32     19.78 o 
  -9   2  13        0.76        4.92     10.73 o 
  -8   2  13        8.45       18.11      9.84 o 
  -7   2  13        4.39       -2.56      9.25 o 
  -6   2  13      179.16      184.26     13.09 o 
  -5   2  13      205.19      217.73     12.89 o 
  -4   2  13       62.13       67.23      8.56 o 
  -3   2  13      345.44      347.17     14.27 o 
  -2   2  13     1638.98     1589.08     26.38 o 
  -1   2  13       27.53       27.56      7.28 o 
   0   2  13      204.80      192.06     13.14 o 
   1   2  13      110.07       88.19      8.66 o 
   2   2  13      363.02      371.97     14.17 o 
   3   2  13      242.78      264.29     12.70 o 
   4   2  13       51.39       47.84      7.38 o 
   5   2  13       41.94       51.48      8.66 o 
   6   2  13       23.44       27.07     12.11 o 
   7   2  13      289.28      296.57     21.16 o 
   8   2  13      501.89      490.78     23.62 o 
   9   2  13       18.01       34.75     13.68 o 
  10   2  13       47.29       40.85     16.34 o 
 -11   3  13       10.64       12.80     15.16 o 
 -10   3  13        4.28       23.03     13.09 o 
  -9   3  13        0.00        8.56     10.83 o 
  -8   3  13        1.73       18.51     10.53 o 
  -7   3  13      521.60      528.97     22.84 o 
  -6   3  13      134.91      128.55     13.58 o 
  -5   3  13       58.43       62.80      9.94 o 
  -4   3  13      324.58      346.87     15.65 o 
  -3   3  13      745.46      761.56     20.97 o 
  -2   3  13      102.96      128.16     10.43 o 
  -1   3  13     1237.23     1259.82     24.90 o 
   0   3  13       15.92       15.87      4.92 o 
   1   3  13       36.42       24.41      7.68 o 
   2   3  13       74.79       87.70      9.15 o 
   3   3  13      394.24      357.99     16.44 o 
   4   3  13      109.22      144.40     11.91 o 
   5   3  13      112.47      135.74     12.89 o 
   6   3  13        4.12        7.68     10.63 o 
   7   3  13        4.93        5.41     12.70 o 
   8   3  13        0.33      -13.78     13.78 o 
   9   3  13        0.15       27.86     11.22 o 
  10   3  13        3.35        7.48     14.37 o 
 -10   4  13        2.35       -2.07     14.08 o 
  -9   4  13       14.01        3.64     12.30 o 
  -8   4  13        3.58       15.06     11.81 o 
  -7   4  13       80.89       95.58     13.88 o 
  -6   4  13      521.65      487.83     23.43 o 
  -5   4  13      720.91      642.36     23.62 o 
  -4   4  13       46.14       33.27     10.93 o 
  -3   4  13      113.78      131.21     11.71 o 
  -2   4  13      107.24      136.62     11.42 o 
  -1   4  13       73.97       77.27     10.63 o 
   0   4  13       44.39       47.62      6.15 o 
   1   4  13      136.57      144.20     11.81 o 
   2   4  13       20.43       26.28      8.66 o 
   3   4  13      106.09      103.55     13.29 o 
   4   4  13       33.71       47.44     12.01 o 
   5   4  13        0.01       -2.76     10.73 o 
   6   4  13       47.53       44.10     13.88 o 
   7   4  13        3.52      -11.52     11.52 o 
   8   4  13       41.98       37.01     12.30 o 
   9   4  13       13.95       -5.12     15.85 o 
  -9   5  13        4.41       11.02     12.99 o 
  -8   5  13        6.46       13.78     12.99 o 
  -7   5  13        5.81        1.67     13.09 o 
  -6   5  13        5.23       13.19     11.81 o 
  -5   5  13       11.95       -6.50     12.11 o 
  -4   5  13      374.67      343.33     19.69 o 
  -3   5  13       17.79       26.77      9.55 o 
  -2   5  13       33.27       38.09      9.35 o 
  -1   5  13        6.99       -9.55      9.55 o 
   0   5  13       17.06       11.82      9.65 o 
   1   5  13       25.20       28.94      9.65 o 
   2   5  13      261.88      241.06     17.13 o 
   3   5  13      261.07      263.80     18.01 o 
   4   5  13        7.97        6.50     13.58 o 
   5   5  13      430.65      398.15     22.64 o 
   6   5  13       34.08       29.53     13.39 o 
   7   5  13        3.02       10.14     12.89 o 
   8   5  13        2.93        9.06     13.39 o 
  -8   6  13      133.45      136.52     19.19 o 
  -7   6  13        7.59       13.19     12.70 o 
  -6   6  13       10.44       26.38     11.61 o 
  -5   6  13       14.72        7.38     12.70 o 
  -4   6  13        3.58        2.36     11.32 o 
  -3   6  13        0.00        2.95     10.73 o 
  -2   6  13       94.46      108.27     13.88 o 
  -1   6  13       33.07       51.18     11.91 o 
   0   6  13        0.09        7.32     11.37 o 
   1   6  13      335.49      319.02     18.41 o 
   2   6  13       16.03       14.96     11.42 o 
   3   6  13      100.83      110.74     14.37 o 
   4   6  13        1.15        0.79     12.11 o 
   5   6  13        0.01        7.09     12.40 o 
   6   6  13      166.27      169.30     20.18 o 
   7   6  13        0.88      -13.58     13.58 o 
  -7   7  13        2.73       -4.23     15.45 o 
  -6   7  13        0.00      -10.93     13.19 o 
  -5   7  13       12.38       18.80     13.09 o 
  -4   7  13       79.26      126.78     15.36 o 
  -3   7  13        4.78      -11.22     12.30 o 
  -2   7  13       25.08       27.86     13.78 o 
  -1   7  13       22.28       25.00     12.11 o 
   0   7  13       62.42       30.54     12.89 o 
   1   7  13        7.47       15.26     10.73 o 
   2   7  13        7.44       11.32     12.99 o 
   3   7  13        6.72        8.96     12.60 o 
   4   7  13       12.21       20.77     14.17 o 
   5   7  13        0.17        5.02     13.58 o 
   6   7  13        3.73        3.15     14.86 o 
  -5   8  13        4.74        2.17     14.57 o 
  -4   8  13        0.45        9.35     14.47 o 
  -3   8  13       14.07       27.07     13.98 o 
  -2   8  13       34.74       37.31     14.27 o 
  -1   8  13       15.50       11.61     15.45 o 
   0   8  13        0.75       -1.56     14.57 o 
   1   8  13        1.90        2.95     14.17 o 
   2   8  13        0.96        9.06     13.39 o 
   3   8  13        0.48       -5.22     13.98 o 
   4   8  13        0.58        6.50     13.78 o 
 -11   0  14       95.02      113.59     17.72 o 
 -10   0  14       13.81       36.42     13.68 o 
  -9   0  14       48.17       57.58     12.89 o 
  -8   0  14       74.03       74.12     12.50 o 
  -7   0  14      105.05      114.97     11.42 o 
  -6   0  14        0.58        0.00      8.37 o 
  -5   0  14      133.10      127.57     10.93 o 
  -4   0  14        0.64       -4.72      6.00 o 
  -3   0  14       49.43       51.38      6.99 o 
  -2   0  14     1034.79      926.44     19.10 o 
  -1   0  14      156.30      149.32      8.56 o 
   0   0  14     1587.30     1537.73     42.13 o 
   1   0  14       23.36       23.82      5.61 o 
   2   0  14      453.38      547.48     16.04 o 
   3   0  14      162.06      165.76     10.83 o 
   4   0  14       17.13       27.76      8.56 o 
   5   0  14        4.12       -0.59      7.78 o 
   6   0  14      267.74      256.91     16.63 o 
   7   0  14       73.08       65.75     13.29 o 
   8   0  14      307.11      291.36     20.47 o 
   9   0  14       22.81       17.03     13.78 o 
  10   0  14       15.17       14.08     13.78 o 
 -11   1  14        5.96       24.12     15.16 o 
 -10   1  14      113.33       92.43     16.44 o 
  -9   1  14       66.93       91.84     13.29 o 
  -8   1  14        0.10       14.86      9.74 o 
  -7   1  14      163.13      168.22     14.17 o 
  -6   1  14        7.43        6.10      8.56 o 
  -5   1  14      254.27      281.02     13.29 o 
  -4   1  14      391.15      420.20     15.85 o 
  -3   1  14     1150.27     1246.73     23.62 o 
  -2   1  14       13.42       13.58      6.89 o 
  -1   1  14      518.48      513.02     14.96 o 
   0   1  14     2066.53     1945.23     19.56 o 
   1   1  14     1050.42     1104.20     21.95 o 
   2   1  14     3918.20     4363.85     42.52 o 
   3   1  14      447.50      490.48     16.63 o 
   4   1  14      219.30      229.05     12.99 o 
   5   1  14       36.44       64.08      8.27 o 
   6   1  14      627.28      622.38     23.33 o 
   7   1  14       77.27       84.55     13.88 o 
   8   1  14       17.54       21.75     12.60 o 
   9   1  14       35.26       32.68     13.49 o 
  10   1  14        6.79       -4.04     12.99 o 
 -11   2  14       34.38       29.92     16.54 o 
 -10   2  14        4.58        4.63     12.99 o 
  -9   2  14       29.73       19.00     12.30 o 
  -8   2  14        9.45       18.41     10.83 o 
  -7   2  14       19.28       23.03      8.37 o 
  -6   2  14       72.08       79.73     10.43 o 
  -5   2  14       12.00       27.27      7.38 o 
  -4   2  14      158.70      151.88     11.81 o 
  -3   2  14        3.73        5.22      7.68 o 
  -2   2  14      231.05      195.29     13.88 o 
  -1   2  14     1313.76     1482.28     25.79 o 
   0   2  14       11.49       15.43      6.64 o 
   1   2  14       34.33       24.80      7.28 o 
   2   2  14      544.51      586.65     17.52 o 
   3   2  14       87.53       85.04      9.45 o 
   4   2  14      109.17       94.99     11.12 o 
   5   2  14       15.99        2.95      9.06 o 
   6   2  14      870.13      777.80     26.58 o 
   7   2  14      586.21      548.07     25.49 o 
   8   2  14       83.78       66.05     15.85 o 
   9   2  14        1.95       -6.50     13.49 o 
  10   2  14       17.99       27.07     14.76 o 
 -11   3  14       29.06        3.25     17.42 o 
 -10   3  14        0.07      -12.40     12.40 o 
  -9   3  14        0.00       -2.66     12.01 o 
  -8   3  14       56.18       66.74     12.50 o 
  -7   3  14        7.71       14.86     12.21 o 
  -6   3  14        7.39        0.00     11.12 o 
  -5   3  14      251.37      244.70     14.96 o 
  -4   3  14       78.79       86.03     10.73 o 
  -3   3  14     1180.36     1188.46     26.48 o 
  -2   3  14      295.35      304.84     14.27 o 
  -1   3  14      521.50      543.05     18.60 o 
   0   3  14      173.59      182.32      8.00 o 
   1   3  14        2.66       -1.38      6.89 o 
   2   3  14      218.90      193.81     12.40 o 
   3   3  14      294.47      290.67     14.57 o 
   4   3  14        2.73        8.17      8.96 o 
   5   3  14       74.64       25.69     13.49 o 
   6   3  14       23.43       14.27     11.81 o 
   7   3  14       37.02       37.31     11.42 o 
   8   3  14        3.56       17.62     12.30 o 
   9   3  14       11.91       10.83     12.21 o 
  10   3  14       11.31      -15.55     15.55 o 
 -10   4  14        0.01        0.98     13.19 o 
  -9   4  14        7.41       25.30     12.01 o 
  -8   4  14        5.29        5.12     12.11 o 
  -7   4  14       11.28       24.71     12.99 o 
  -6   4  14     1796.65     1781.21     39.77 o 
  -5   4  14      632.27      599.45     24.31 o 
  -4   4  14       32.46       28.84     10.73 o 
  -3   4  14      160.10      132.59     11.81 o 
  -2   4  14       36.29       23.72     10.24 o 
  -1   4  14       50.28       46.46      8.76 o 
   0   4  14       14.67        6.63      5.86 o 
   1   4  14      417.68      409.47     18.21 o 
   2   4  14      146.40      153.26     13.58 o 
   3   4  14       61.95       53.84     11.61 o 
   4   4  14        3.25      -11.91     11.91 o 
   5   4  14       13.40       17.82     11.61 o 
   6   4  14        5.41       17.13     11.71 o 
   7   4  14       62.35       61.81     13.29 o 
   8   4  14        0.04       12.30     11.81 o 
   9   4  14        6.40       27.17     12.60 o 
  -9   5  14        0.79       14.27     13.49 o 
  -8   5  14       10.25        0.89     13.39 o 
  -7   5  14       37.24       18.01     13.19 o 
  -6   5  14      257.57      268.72     19.29 o 
  -5   5  14       95.52       97.64     14.17 o 
  -4   5  14      257.87      243.32     17.42 o 
  -3   5  14        3.81       -5.91     10.34 o 
  -2   5  14       38.52       29.04     10.24 o 
  -1   5  14        0.13       -1.87      8.76 o 
   0   5  14        0.46        5.67      5.77 o 
   1   5  14        8.96        8.27      9.25 o 
   2   5  14       44.51       59.94     12.01 o 
   3   5  14        7.02       14.57     12.50 o 
   4   5  14      883.23      838.54     29.04 o 
   5   5  14      218.36      219.90     18.41 o 
   6   5  14        3.15       30.22     12.70 o 
   7   5  14        0.07      -13.58     13.58 o 
   8   5  14        5.12      -13.39     14.47 o 
  -8   6  14        5.24       -2.07     15.95 o 
  -7   6  14      104.11      107.19     17.03 o 
  -6   6  14       14.73       10.73     13.49 o 
  -5   6  14       42.67       44.39     13.09 o 
  -4   6  14       29.00        2.36     13.78 o 
  -3   6  14       27.95       22.05     13.29 o 
  -2   6  14       11.73        8.86     11.71 o 
  -1   6  14       73.03       65.46     13.68 o 
   0   6  14        9.14        5.28      7.62 o 
   1   6  14       78.23       71.85     13.58 o 
   2   6  14       90.73       78.75     13.88 o 
   3   6  14        1.17        5.61     11.81 o 
   4   6  14        0.53       -4.23     12.60 o 
   5   6  14       76.98       77.27     15.95 o 
   6   6  14       41.81       45.38     13.39 o 
   7   6  14        5.31        9.35     14.57 o 
  -7   7  14        0.73      -16.24     16.24 o 
  -6   7  14        0.50        3.05     13.49 o 
  -5   7  14        2.01       10.53     11.22 o 
  -4   7  14        3.01        0.00     12.70 o 
  -3   7  14        2.05       -0.89     12.01 o 
  -2   7  14       15.42       12.01     12.01 o 
  -1   7  14        0.37        9.35     10.63 o 
   0   7  14        1.87        5.18      8.91 o 
   1   7  14       15.68       43.11     13.29 o 
   2   7  14        7.73      -13.29     13.29 o 
   3   7  14        9.15        0.00     14.27 o 
   4   7  14       22.53       19.29     14.57 o 
   5   7  14        0.72      -13.58     13.58 o 
   6   7  14        1.29      -11.91     15.45 o 
  -5   8  14        0.29       -2.17     15.06 o 
  -4   8  14       16.42       19.98     13.39 o 
  -3   8  14        0.43       -2.07     14.08 o 
  -2   8  14        4.95       23.92     14.08 o 
  -1   8  14       25.76       11.81     14.27 o 
   0   8  14        0.70        6.62     13.83 o 
   1   8  14       13.20       31.99     12.80 o 
   2   8  14       12.49       37.80     14.47 o 
   3   8  14       46.71       62.21     16.93 o 
   4   8  14        1.98      -15.55     15.55 o 
 -11   1  15        0.74        0.98     14.96 o 
 -10   1  15       76.08       50.10     16.73 o 
  -9   1  15       35.47       60.14     12.80 o 
  -8   1  15       36.89       43.41     10.24 o 
  -7   1  15        0.13        8.37      9.25 o 
  -6   1  15       84.80      106.01     10.63 o 
  -5   1  15      158.14      152.27     12.11 o 
  -4   1  15        8.63        2.76      7.58 o 
  -3   1  15        6.37       -6.30      8.76 o 
  -2   1  15      288.41      278.27     12.70 o 
  -1   1  15      444.55      416.07     14.67 o 
   0   1  15      410.62      387.98     10.72 o 
   1   1  15       49.96       47.35      8.07 o 
   2   1  15      226.92      247.26     13.68 o 
   3   1  15       34.84       30.81      8.37 o 
   4   1  15       68.94       80.22      8.96 o 
   5   1  15       19.01       18.70      9.06 o 
   6   1  15      132.00      132.78     14.57 o 
   7   1  15       22.08        7.38     13.58 o 
   8   1  15       67.86       72.15     14.47 o 
   9   1  15        0.17      -10.24     12.50 o 
  10   1  15        5.85        2.07     13.29 o 
 -11   2  15       17.35       31.40     16.34 o 
 -10   2  15        6.15       28.15     11.52 o 
  -9   2  15        1.75       12.60     11.52 o 
  -8   2  15       61.36       81.99     13.29 o 
  -7   2  15      118.25      136.03     14.76 o 
  -6   2  15       59.36       59.16     10.63 o 
  -5   2  15        5.31        0.59      8.27 o 
  -4   2  15      161.92      154.73     11.52 o 
  -3   2  15      198.16      231.41     12.60 o 
  -2   2  15     5924.30     6018.49     52.17 o 
  -1   2  15     1626.99     1699.32     28.35 o 
   0   2  15      364.72      402.67     10.44 o 
   1   2  15       34.91       42.72      6.99 o 
   2   2  15        0.32       -0.49      6.79 o 
   3   2  15       12.97       18.01      7.48 o 
   4   2  15      106.22      125.50     11.61 o 
   5   2  15       29.68       27.66     10.43 o 
   6   2  15      398.08      452.49     21.95 o 
   7   2  15      349.06      315.37     21.26 o 
   8   2  15        3.18       13.68     12.21 o 
   9   2  15        3.71       -3.84     13.49 o 
  10   2  15       20.56       -4.23     15.75 o 
 -11   3  15       44.01       52.27     17.32 o 
 -10   3  15        1.81      -13.09     13.09 o 
  -9   3  15       30.68       14.17     13.68 o 
  -8   3  15      220.67      215.86     17.03 o 
  -7   3  15      470.84      486.35     22.84 o 
  -6   3  15        0.69        5.22      9.94 o 
  -5   3  15      313.00      350.22     17.32 o 
  -4   3  15       11.87       16.93      9.25 o 
  -3   3  15      836.59      813.93     22.64 o 
  -2   3  15      367.17      410.16     16.73 o 
  -1   3  15     1289.68     1311.40     27.07 o 
   0   3  15       14.79       10.06      5.91 o 
   1   3  15       34.55       30.81      8.47 o 
   2   3  15       45.74       43.80      9.45 o 
   3   3  15       20.45       29.92      8.56 o 
   4   3  15       10.34       -9.84      9.84 o 
   5   3  15      222.08      218.71     16.63 o 
   6   3  15       21.57       22.74     12.11 o 
   7   3  15        3.18       -5.71     13.09 o 
   8   3  15        0.58       20.77     11.42 o 
   9   3  15       20.37       19.00     15.55 o 
 -10   4  15        5.29        8.37     13.39 o 
  -9   4  15        4.32      -13.09     13.09 o 
  -8   4  15       25.72       31.10     10.83 o 
  -7   4  15       38.33       43.31     12.50 o 
  -6   4  15        1.76       -5.02     14.57 o 
  -5   4  15       12.83       14.67     13.98 o 
  -4   4  15       12.05        6.20      9.74 o 
  -3   4  15      114.75      125.89     12.11 o 
  -2   4  15        1.27       13.39      8.07 o 
  -1   4  15        0.00       -7.68      7.78 o 
   0   4  15       23.26       19.75      5.66 o 
   1   4  15      108.60      125.11     12.40 o 
   2   4  15      121.23      108.96     12.30 o 
   3   4  15      512.04      490.78     21.95 o 
   4   4  15      186.14      190.76     16.54 o 
   5   4  15        2.70        1.48     11.22 o 
   6   4  15       21.28        2.36     12.01 o 
   7   4  15        6.15       21.06     12.40 o 
   8   4  15        6.60        1.97     14.08 o 
   9   4  15       32.12       17.03     16.24 o 
  -9   5  15        0.00       -6.20     14.57 o 
  -8   5  15       24.84       33.17     13.88 o 
  -7   5  15        3.51      -11.32     13.09 o 
  -6   5  15       13.89       44.29     12.21 o 
  -5   5  15      148.64      112.61     15.95 o 
  -4   5  15      200.97      206.21     16.54 o 
  -3   5  15       60.79       75.99     12.40 o 
  -2   5  15        2.27       -4.53     10.14 o 
  -1   5  15        0.04       10.83      9.15 o 
   0   5  15       16.06       13.90     11.22 o 
   1   5  15      230.84      212.02     15.45 o 
   2   5  15      250.35      225.90     17.42 o 
   3   5  15      305.94      282.01     18.70 o 
   4   5  15      231.34      252.48     18.70 o 
   5   5  15      132.72      109.55     17.52 o 
   6   5  15      155.72      169.89     17.72 o 
   7   5  15        0.72        5.81     12.50 o 
   8   5  15        0.01       -6.30     13.58 o 
  -8   6  15      142.11      169.50     20.18 o 
  -7   6  15       40.53       54.43     17.03 o 
  -6   6  15       67.90       49.02     14.76 o 
  -5   6  15       46.93       53.74     14.08 o 
  -4   6  15       86.96      102.96     14.47 o 
  -3   6  15      279.95      262.12     19.49 o 
  -2   6  15       62.41       49.90     12.30 o 
  -1   6  15      151.63      164.87     16.34 o 
   0   6  15       79.10       75.03     17.62 o 
   1   6  15        0.00      -12.30     12.30 o 
   2   6  15       23.64       18.01     13.58 o 
   3   6  15       17.59       28.64     12.21 o 
   4   6  15        8.66        1.67     12.01 o 
   5   6  15        2.83       -6.40     11.71 o 
   6   6  15        1.54        3.94     14.37 o 
   7   6  15        4.49        4.23     14.67 o 
  -7   7  15       10.83      -10.93     16.04 o 
  -6   7  15        2.18       -9.25     13.68 o 
  -5   7  15        0.18        6.79     13.29 o 
  -4   7  15        0.47       -7.48     12.21 o 
  -3   7  15        7.16       33.27     11.71 o 
  -2   7  15        0.20      -13.39     13.39 o 
  -1   7  15        3.13       35.53     12.21 o 
   0   7  15       10.77       19.59      9.25 o 
   1   7  15       10.50       15.85     12.99 o 
   2   7  15        5.04       10.83     12.11 o 
   3   7  15       38.49       50.69     15.26 o 
   4   7  15       94.93      106.11     16.83 o 
   5   7  15        2.29        6.20     13.19 o 
  -4   8  15        5.56       -2.17     14.47 o 
  -3   8  15       43.52       65.16     15.36 o 
  -2   8  15        3.61        2.07     14.17 o 
  -1   8  15        6.99       30.12     12.99 o 
   0   8  15        0.13       11.03      8.91 o 
   1   8  15       19.36       13.29     14.96 o 
   2   8  15        5.59       -4.13     15.75 o 
   3   8  15        0.00        4.33     13.88 o 
 -11   0  16      111.61      133.08     18.90 o 
 -10   0  16        3.63        1.87     13.68 o 
  -9   0  16      198.95      212.22     17.82 o 
  -8   0  16        0.05        8.07      9.25 o 
  -7   0  16      380.80      367.54     19.00 o 
  -6   0  16       11.68        6.99      8.86 o 
  -5   0  16      965.88      981.66     24.21 o 
  -4   0  16     1279.04     1259.92     25.89 o 
  -3   0  16      178.05      223.64     11.81 o 
  -2   0  16      219.53      194.60     11.32 o 
  -1   0  16       89.87       94.00      8.17 o 
   0   0  16     2673.04     2846.59     53.45 o 
   1   0  16       96.42      100.89      9.06 o 
   2   0  16      249.13      265.47     13.19 o 
   3   0  16      907.23     1130.68     25.30 o 
   4   0  16      370.84      341.16     15.95 o 
   5   0  16      418.14      439.50     18.60 o 
   6   0  16       46.22       46.26     12.89 o 
   7   0  16      648.52      642.36     25.40 o 
   8   0  16       78.03       72.45     15.45 o 
   9   0  16       56.80       54.63     13.78 o 
  10   0  16       18.71      -10.53     17.72 o 
 -11   1  16       35.67       50.59     16.04 o 
 -10   1  16       12.35       -5.51     15.06 o 
  -9   1  16      105.68      109.36     15.16 o 
  -8   1  16        7.43        2.95     10.24 o 
  -7   1  16       46.96       46.26     10.43 o 
  -6   1  16        7.40       11.22      8.37 o 
  -5   1  16      352.83      337.72     16.44 o 
  -4   1  16      173.50      142.73     11.52 o 
  -3   1  16      958.48      995.44     22.64 o 
  -2   1  16      489.16      461.54     15.95 o 
  -1   1  16     1176.09     1192.10     23.13 o 
   0   1  16      417.19      385.90     10.75 o 
   1   1  16       21.69       20.18      7.28 o 
   2   1  16       27.92       18.90      8.37 o 
   3   1  16      105.18       90.16      9.74 o 
   4   1  16        0.10       -8.07      8.07 o 
   5   1  16       97.48       85.73     11.71 o 
   6   1  16      213.31      218.42     17.23 o 
   7   1  16      449.27      436.44     22.84 o 
   8   1  16        0.19      -10.24     12.21 o 
   9   1  16       15.12       32.38     12.30 o 
  10   1  16        0.64        6.40     13.78 o 
 -11   2  16       48.89       49.81     17.72 o 
 -10   2  16       36.52       17.13     15.36 o 
  -9   2  16        2.48        4.33     11.61 o 
  -8   2  16        0.50        4.63     10.63 o 
  -7   2  16       26.40       22.84     11.61 o 
  -6   2  16        1.62       22.34      8.17 o 
  -5   2  16        1.66       13.49      7.28 o 
  -4   2  16        2.05       16.44      6.79 o 
  -3   2  16      196.22      184.66     12.80 o 
  -2   2  16       58.98       58.07     11.32 o 
  -1   2  16       79.03       83.67     10.14 o 
   0   2  16        1.49        2.11      4.87 o 
   1   2  16       22.29       21.85      6.69 o 
   2   2  16       67.94       66.34      8.76 o 
   3   2  16      274.77      273.15     14.37 o 
   4   2  16       61.34       52.46     10.63 o 
   5   2  16       26.31       45.97     10.83 o 
   6   2  16      204.86      182.29     16.34 o 
   7   2  16        0.43       -5.51     13.49 o 
   8   2  16      141.65      146.07     17.62 o 
   9   2  16        6.08        2.95     13.49 o 
  10   2  16        4.40       40.26     13.58 o 
 -10   3  16        2.60        2.95     12.30 o 
  -9   3  16        0.91       12.60     11.81 o 
  -8   3  16       87.76       69.30     15.45 o 
  -7   3  16      147.56      136.62     15.95 o 
  -6   3  16       71.50       67.13     12.01 o 
  -5   3  16       10.83       17.82     10.14 o 
  -4   3  16        4.62       18.11      9.65 o 
  -3   3  16        1.17      -10.04     10.04 o 
  -2   3  16       26.95       26.87      9.55 o 
  -1   3  16       24.04       18.31      9.74 o 
   0   3  16        9.22       -1.72     13.39 o 
   1   3  16      180.69      177.67     12.99 o 
   2   3  16        1.20        5.91      7.48 o 
   3   3  16       10.51       13.29      8.37 o 
   4   3  16       94.27       86.62     13.19 o 
   5   3  16      317.85      311.44     18.80 o 
   6   3  16      162.77      124.22     15.45 o 
   7   3  16        0.55       -0.89     11.22 o 
   8   3  16      189.06      160.15     18.41 o 
   9   3  16        8.42       12.30     14.86 o 
 -10   4  16        0.22        2.17     12.80 o 
  -9   4  16        0.28       18.31     12.11 o 
  -8   4  16        0.05       -7.97     11.91 o 
  -7   4  16        2.92       -6.40     11.81 o 
  -6   4  16      137.08      101.19     16.63 o 
  -5   4  16      161.20      174.03     16.63 o 
  -4   4  16      173.59      164.97     14.76 o 
  -3   4  16      234.20      251.30     15.45 o 
  -2   4  16      125.82      111.33     12.11 o 
  -1   4  16      133.64      167.33     12.50 o 
   0   4  16        0.30       -3.98      5.81 o 
   1   4  16      384.12      340.77     16.73 o 
   2   4  16      381.57      358.68     18.70 o 
   3   4  16     1882.30     1817.34     37.50 o 
   4   4  16      170.97      188.00     16.83 o 
   5   4  16       50.08       43.80     13.68 o 
   6   4  16       94.10       88.88     15.26 o 
   7   4  16        4.11       -7.19     13.19 o 
   8   4  16        0.28        0.00     14.17 o 
   9   4  16        1.55       20.67     14.17 o 
  -9   5  16        0.18      -10.43     13.39 o 
  -8   5  16        4.17       20.18     12.60 o 
  -7   5  16       34.49       31.99     13.88 o 
  -6   5  16      109.73      102.86     15.55 o 
  -5   5  16       49.34       73.73     14.57 o 
  -4   5  16       35.35       50.69     12.30 o 
  -3   5  16        0.15      -10.83     10.83 o 
  -2   5  16        9.16       23.43     10.04 o 
  -1   5  16       66.67       65.95     11.71 o 
   0   5  16       28.11       48.39      8.96 o 
   1   5  16       65.83       50.00     12.70 o 
   2   5  16      420.94      386.24     21.16 o 
   3   5  16      181.01      145.58     16.63 o 
   4   5  16       13.08        2.36     13.98 o 
   5   5  16        1.52       -4.23     14.37 o 
   6   5  16       29.09       49.90     13.68 o 
   7   5  16        5.26       -1.97     12.89 o 
   8   5  16       22.55       11.81     14.76 o 
  -8   6  16       12.71       32.88     15.45 o 
  -7   6  16        0.64        8.86     12.89 o 
  -6   6  16       26.76       24.02     13.98 o 
  -5   6  16       62.74       81.01     14.27 o 
  -4   6  16       42.61       26.48     13.09 o 
  -3   6  16      115.49      112.21     14.76 o 
  -2   6  16       11.29       16.24     11.12 o 
  -1   6  16       17.07       22.93     12.60 o 
   0   6  16       66.62       67.30      9.89 o 
   1   6  16        3.75       19.49     10.63 o 
   2   6  16      243.53      262.12     19.29 o 
   3   6  16        0.04      -10.93     11.02 o 
   4   6  16       25.38       19.49     12.40 o 
   5   6  16        0.78      -14.86     14.86 o 
   6   6  16       10.45       48.33     11.61 o 
   7   6  16        1.01      -13.58     13.58 o 
  -6   7  16        0.04      -15.16     15.16 o 
  -5   7  16        9.35      -14.47     14.47 o 
  -4   7  16        1.57       22.74     12.11 o 
  -3   7  16       58.87       71.46     15.36 o 
  -2   7  16       47.95       88.69     13.58 o 
  -1   7  16       65.09       82.39     15.26 o 
   0   7  16       36.59       34.54      9.84 o 
   1   7  16       38.52       30.61     13.39 o 
   2   7  16       16.54       21.26     13.58 o 
   3   7  16       25.95       38.29     14.76 o 
   4   7  16       11.97       29.04     12.99 o 
   5   7  16        4.87       18.01     13.19 o 
  -4   8  16        3.27        5.41     13.78 o 
  -3   8  16        8.48       29.43     14.27 o 
  -2   8  16        0.56       21.65     13.68 o 
  -1   8  16        2.72       16.34     13.19 o 
   0   8  16        5.15        2.27      9.91 o 
   1   8  16       29.39       46.66     14.76 o 
   2   8  16        9.73       10.63     14.67 o 
   3   8  16       11.89       -3.25     14.08 o 
 -11   1  17        4.76      -17.72     17.72 o 
 -10   1  17        6.35       -6.59     14.57 o 
  -9   1  17       12.59       16.04     12.99 o 
  -8   1  17        1.03      -11.42     11.42 o 
  -7   1  17        8.54       19.69      9.55 o 
  -6   1  17        9.19        2.46     10.24 o 
  -5   1  17        0.29        1.08      8.76 o 
  -4   1  17       48.55       46.26      9.45 o 
  -3   1  17      121.21      142.92     12.11 o 
  -2   1  17      505.44      499.83     17.62 o 
  -1   1  17        7.84       -0.39      8.17 o 
   0   1  17      315.48      319.44     17.96 o 
   1   1  17       12.29        6.30      7.19 o 
   2   1  17       51.83       38.19      8.66 o 
   3   1  17       88.03       86.52     10.43 o 
   4   1  17       13.46       11.42      8.76 o 
   5   1  17      213.42      180.33     14.96 o 
   6   1  17      192.74      226.88     17.32 o 
   7   1  17       94.08      104.53     14.08 o 
   8   1  17       65.14       44.69     14.67 o 
   9   1  17        0.50        1.97     11.52 o 
  10   1  17        1.97       20.57     13.88 o 
 -11   2  17      129.72      112.80     20.28 o 
 -10   2  17        7.62      -15.55     15.55 o 
  -9   2  17       11.29       -1.77     12.80 o 
  -8   2  17        0.79        3.94     11.42 o 
  -7   2  17      122.77      150.30     13.88 o 
  -6   2  17       89.36       88.49     12.01 o 
  -5   2  17        0.02       11.12      6.99 o 
  -4   2  17       92.41       92.62     10.53 o 
  -3   2  17      555.39      532.42     18.31 o 
  -2   2  17      151.16      133.87     12.11 o 
  -1   2  17      119.12      101.09     11.52 o 
   0   2  17        5.93        8.69      6.50 o 
   1   2  17        5.68       -4.82      7.09 o 
   2   2  17       46.71       48.43      9.15 o 
   3   2  17       12.53       11.02      8.47 o 
   4   2  17      162.21      172.55     14.08 o 
   5   2  17      423.48      402.88     19.78 o 
   6   2  17        0.04       10.24     11.42 o 
   7   2  17       11.65       16.24     13.39 o 
   8   2  17       10.12       16.24     13.88 o 
   9   2  17        1.82      -14.76     14.76 o 
 -10   3  17       21.50       53.74     14.27 o 
  -9   3  17       66.44       61.52     16.24 o 
  -8   3  17        0.10      -11.42     11.42 o 
  -7   3  17       78.81       63.59     14.47 o 
  -6   3  17        2.69        9.65     10.63 o 
  -5   3  17      505.11      535.17     20.87 o 
  -4   3  17       16.14       21.75      9.15 o 
  -3   3  17       77.79       82.29     10.24 o 
  -2   3  17      313.46      348.25     16.24 o 
  -1   3  17      148.61      137.41     12.11 o 
   0   3  17      246.28      221.76      9.91 o 
   1   3  17      299.41      321.77     15.95 o 
   2   3  17       39.63       65.85      9.94 o 
   3   3  17      105.97       93.90     12.21 o 
   4   3  17      231.78      234.46     17.13 o 
   5   3  17      199.85      209.86     18.21 o 
   6   3  17        8.95        8.56     12.40 o 
   7   3  17        4.48        9.45     11.71 o 
   8   3  17        0.33       14.27     13.49 o 
   9   3  17       66.67       69.20     17.03 o 
 -10   4  17        0.29      -13.88     13.88 o 
  -9   4  17       42.42       56.01     13.68 o 
  -8   4  17       11.66       23.33     13.09 o 
  -7   4  17        1.06       -3.25     12.50 o 
  -6   4  17       74.67       64.28     14.37 o 
  -5   4  17      150.41      168.42     16.14 o 
  -4   4  17       53.94       38.78     11.22 o 
  -3   4  17        3.01        5.61     10.04 o 
  -2   4  17       41.42       57.78      9.74 o 
  -1   4  17       40.54       21.85      8.96 o 
   0   4  17        1.28        1.23      5.87 o 
   1   4  17        0.20       14.57      8.66 o 
   2   4  17      244.23      257.50     17.23 o 
   3   4  17        1.38       11.42     12.80 o 
   4   4  17       85.04       80.62     14.76 o 
   5   4  17      112.93       98.04     16.83 o 
   6   4  17       71.76       95.68     14.96 o 
   7   4  17        6.73       18.51     12.89 o 
   8   4  17       18.80      -14.86     14.86 o 
  -9   5  17        1.36       19.10     13.78 o 
  -8   5  17        0.04       -5.91     13.58 o 
  -7   5  17       16.56        6.30     13.68 o 
  -6   5  17       83.74       68.11     16.54 o 
  -5   5  17      123.56      144.79     16.14 o 
  -4   5  17       69.90       57.98     14.76 o 
  -3   5  17       68.63       65.46     11.71 o 
  -2   5  17        2.83       -4.13     10.14 o 
  -1   5  17        5.25      -10.43     10.43 o 
   0   5  17        0.11       -6.89      6.89 o 
   1   5  17       37.19       50.20     11.12 o 
   2   5  17      167.19      165.36     16.54 o 
   3   5  17        0.28      -12.11     12.50 o 
   4   5  17       30.99       22.54     14.86 o 
   5   5  17       41.30       57.78     14.37 o 
   6   5  17        5.39        6.50     11.22 o 
   7   5  17        2.11        1.97     13.78 o 
   8   5  17        0.39       18.60     15.16 o 
  -8   6  17        0.25        2.17     14.76 o 
  -7   6  17       22.83       10.04     13.19 o 
  -6   6  17       20.98       17.91     13.09 o 
  -5   6  17        7.43        6.20     12.30 o 
  -4   6  17       56.22       49.12     14.86 o 
  -3   6  17       43.20       42.42     14.86 o 
  -2   6  17       60.03       69.98     12.60 o 
  -1   6  17        2.34      -11.02     11.61 o 
   0   6  17       12.34       20.74      8.39 o 
   1   6  17       57.12       38.49     14.27 o 
   2   6  17      234.11      268.42     20.28 o 
   3   6  17       10.18        7.78     11.42 o 
   4   6  17       36.81       15.45     14.57 o 
   5   6  17       53.73       57.78     16.54 o 
   6   6  17        0.00        0.98     14.76 o 
  -6   7  17        1.24        9.55     12.60 o 
  -5   7  17        1.15       -8.07     13.19 o 
  -4   7  17        2.62      -13.39     13.39 o 
  -3   7  17       20.16        4.63     14.67 o 
  -2   7  17        6.34        0.00     13.29 o 
  -1   7  17        7.02      -10.93     13.49 o 
   0   7  17       19.17       17.46      9.91 o 
   1   7  17        5.10       16.63     11.32 o 
   2   7  17       10.58       18.90     11.61 o 
   3   7  17       35.36       54.92     14.67 o 
   4   7  17       17.70       29.73     14.37 o 
   5   7  17        7.80      -14.08     16.04 o 
  -3   8  17       27.57       22.54     16.24 o 
  -2   8  17       12.85       16.83     15.16 o 
  -1   8  17        7.87        4.13     13.68 o 
   0   8  17       30.83        7.06     11.29 o 
   1   8  17        0.50       16.93     12.60 o 
   2   8  17        1.58      -15.06     15.06 o 
 -11   0  18        2.85       -4.23     13.98 o 
 -10   0  18        3.29      -14.17     14.17 o 
  -9   0  18      137.17      140.95     16.44 o 
  -8   0  18        5.43       -6.89     11.22 o 
  -7   0  18       14.56       13.78     10.04 o 
  -6   0  18      604.33      604.76     22.34 o 
  -5   0  18        2.34        8.47      8.27 o 
  -4   0  18      120.68      136.23     11.12 o 
  -3   0  18      122.50       95.87      9.65 o 
  -2   0  18     2892.94     2694.66     37.01 o 
  -1   0  18      284.94      261.34     12.50 o 
   0   0  18     2148.37     2167.16     23.87 o 
   1   0  18      330.70      336.64     14.27 o 
   2   0  18       26.73       29.04      7.78 o 
   3   0  18      602.34      603.29     19.78 o 
   4   0  18       33.65       43.41     10.24 o 
   5   0  18       77.71       72.64     13.09 o 
   6   0  18      141.21      148.34     15.16 o 
   7   0  18      238.38      234.86     20.67 o 
   8   0  18        0.78       10.73     11.81 o 
   9   0  18        2.81       13.88     13.58 o 
 -11   1  18       43.72        7.48     17.72 o 
 -10   1  18        6.12      -14.57     14.57 o 
  -9   1  18        0.46        9.45     12.50 o 
  -8   1  18       57.71       55.12     12.40 o 
  -7   1  18      272.38      241.35     17.62 o 
  -6   1  18       42.81       42.33     10.63 o 
  -5   1  18       42.73       44.20      9.25 o 
  -4   1  18      188.49      206.51     13.09 o 
  -3   1  18      727.51      760.38     21.16 o 
  -2   1  18     1437.63     1491.92     28.35 o 
  -1   1  18       75.03       77.96      9.25 o 
   0   1  18       24.64       14.77      5.72 o 
   1   1  18        2.04        2.85      7.19 o 
   2   1  18       86.11       87.21      9.35 o 
   3   1  18      126.67      123.73     12.01 o 
   4   1  18       18.37       22.64      8.66 o 
   5   1  18       29.40       33.57     11.12 o 
   6   1  18      279.66      257.00     19.69 o 
   7   1  18       24.12       33.27     13.19 o 
   8   1  18       37.65       26.18     14.27 o 
   9   1  18        8.90        6.00     13.68 o 
 -11   2  18        5.37       14.17     15.16 o 
 -10   2  18        0.88        7.87     12.89 o 
  -9   2  18        2.46       -7.09     13.19 o 
  -8   2  18        0.46        0.00     11.12 o 
  -7   2  18       87.72       96.86     13.39 o 
  -6   2  18       35.71       27.17      9.45 o 
  -5   2  18       31.33       37.50      9.74 o 
  -4   2  18      124.38      127.27     12.30 o 
  -3   2  18      128.00      125.01     12.21 o 
  -2   2  18      932.43      947.20     23.62 o 
  -1   2  18     1564.64     1578.94     30.12 o 
   0   2  18      403.68      412.71     11.72 o 
   1   2  18      330.14      345.69     15.85 o 
   2   2  18       30.39       17.72      9.74 o 
   3   2  18        0.40       -5.22      8.66 o 
   4   2  18      524.54      480.84     20.57 o 
   5   2  18      114.13      132.78     15.26 o 
   6   2  18       21.31       32.58     12.50 o 
   7   2  18      216.93      227.38     19.19 o 
   8   2  18        0.23      -12.80     12.80 o 
   9   2  18       17.65       41.14     12.01 o 
 -10   3  18        4.66        6.20     13.09 o 
  -9   3  18       12.32       25.30     12.89 o 
  -8   3  18       49.93       58.76     15.36 o 
  -7   3  18        0.02       -4.63     11.91 o 
  -6   3  18       25.27       15.65     12.11 o 
  -5   3  18      141.78      123.04     15.36 o 
  -4   3  18      370.49      341.16     18.21 o 
  -3   3  18       22.82       20.77      9.65 o 
  -2   3  18       96.37       96.76     11.22 o 
  -1   3  18      149.69      134.75     11.42 o 
   0   3  18      232.93      259.33     10.23 o 
   1   3  18       42.19       31.99     11.02 o 
   2   3  18       47.85       63.00      9.55 o 
   3   3  18       49.77       44.49     10.43 o 
   4   3  18      696.45      692.56     24.90 o 
   5   3  18      157.51      186.23     16.24 o 
   6   3  18        0.30        8.86     11.81 o 
   7   3  18        0.00        7.97     12.89 o 
   8   3  18       30.86       26.28     14.96 o 
   9   3  18       13.28       15.06     13.78 o 
 -10   4  18        1.98       25.20     14.86 o 
  -9   4  18       58.44       56.99     15.75 o 
  -8   4  18        5.41        5.51     12.11 o 
  -7   4  18      120.71      118.61     15.65 o 
  -6   4  18        1.76      -12.11     12.11 o 
  -5   4  18      365.01      378.47     21.46 o 
  -4   4  18       33.84       40.75     10.73 o 
  -3   4  18      153.35      160.74     13.58 o 
  -2   4  18        8.58        1.28     10.53 o 
  -1   4  18        5.67        6.79      8.86 o 
   0   4  18       27.22       24.41      7.06 o 
   1   4  18       57.24       48.13     12.01 o 
   2   4  18        0.08       -5.32     12.30 o 
   3   4  18       11.22       -2.07     12.99 o 
   4   4  18        1.31       -5.22     12.60 o 
   5   4  18       74.13       73.04     14.86 o 
   6   4  18      123.15      114.97     16.34 o 
   7   4  18        4.07        5.71     13.39 o 
   8   4  18        0.82       25.99     12.50 o 
  -9   5  18        0.23       34.55     13.58 o 
  -8   5  18        5.16        1.97     12.99 o 
  -7   5  18        1.67       15.75     12.40 o 
  -6   5  18      182.94      182.39     18.90 o 
  -5   5  18      110.83      108.18     15.45 o 
  -4   5  18       15.15        1.57     12.60 o 
  -3   5  18        0.61        8.76     10.34 o 
  -2   5  18        0.00       -9.65      9.65 o 
  -1   5  18       21.51       12.01     10.43 o 
   0   5  18       35.92       23.07      7.93 o 
   1   5  18       13.22        8.66     11.71 o 
   2   5  18       75.26       91.74     13.19 o 
   3   5  18       69.90       72.64     13.98 o 
   4   5  18       75.15       81.21     14.27 o 
   5   5  18       16.69        0.00     12.99 o 
   6   5  18        0.39      -13.88     13.88 o 
   7   5  18        4.43       -3.05     13.68 o 
  -8   6  18       14.71       12.11     15.36 o 
  -7   6  18        0.25       10.24     14.08 o 
  -6   6  18        0.60       19.19     12.50 o 
  -5   6  18       38.77       40.95     14.17 o 
  -4   6  18       13.96       17.32     11.71 o 
  -3   6  18        6.31        3.35     13.39 o 
  -2   6  18        3.70        1.67     12.40 o 
  -1   6  18       92.34       88.79     15.26 o 
   0   6  18      204.68      203.05     12.58 o 
   1   6  18       20.97       21.46     13.19 o 
   2   6  18        1.67       22.05     13.09 o 
   3   6  18        0.68       -4.43     13.19 o 
   4   6  18        6.16        3.74     12.80 o 
   5   6  18       81.11       97.64     16.44 o 
   6   6  18        2.61        3.15     13.29 o 
  -6   7  18        0.99      -16.14     16.14 o 
  -5   7  18       16.68       37.99     14.27 o 
  -4   7  18        3.17      -11.81     13.19 o 
  -3   7  18       79.03       73.53     16.54 o 
  -2   7  18        2.12        4.63     13.19 o 
  -1   7  18       33.23       20.38     14.17 o 
   0   7  18       12.35       -3.03     12.55 o 
   1   7  18       23.02       34.94     13.09 o 
   2   7  18       16.99      -12.60     14.57 o 
   3   7  18       18.62       26.08     14.17 o 
   4   7  18       15.40       23.03     14.47 o 
  -3   8  18        9.01      -10.93     16.14 o 
  -2   8  18        7.95      -12.89     15.75 o 
  -1   8  18        0.29       11.71     14.67 o 
   0   8  18        4.65       29.76     24.02 o 
   1   8  18       14.60       14.08     12.70 o 
 -11   1  19        0.40       11.91     14.27 o 
 -10   1  19        0.00       12.70     13.39 o 
  -9   1  19       83.44       77.66     14.76 o 
  -8   1  19       27.86       11.12     12.11 o 
  -7   1  19       97.27       78.55     14.08 o 
  -6   1  19       15.27       -7.19     10.53 o 
  -5   1  19        3.11       -8.86      8.86 o 
  -4   1  19        0.82       -8.27      8.27 o 
  -3   1  19       50.85       39.77     10.53 o 
  -2   1  19      252.15      241.26     14.47 o 
  -1   1  19       60.65       57.58     10.34 o 
   0   1  19       98.00      103.89     12.16 o 
   1   1  19      212.22      214.97     13.29 o 
   2   1  19      152.30      177.67     12.70 o 
   3   1  19      247.58      239.88     14.96 o 
   4   1  19       94.13      103.55     11.81 o 
   5   1  19      130.23      152.08     14.37 o 
   6   1  19      467.26      442.55     22.15 o 
   7   1  19        4.77       15.06     11.42 o 
   8   1  19        7.00       -9.25     13.88 o 
   9   1  19        0.60       17.42     14.17 o 
 -10   2  19       20.56       27.17     15.85 o 
  -9   2  19        1.82        6.40     12.40 o 
  -8   2  19       44.86       54.43     12.80 o 
  -7   2  19       21.91       22.44     12.60 o 
  -6   2  19       19.67       40.95     10.73 o 
  -5   2  19      163.28      151.88     13.78 o 
  -4   2  19       11.95       13.98      9.35 o 
  -3   2  19        7.77       -0.59      9.35 o 
  -2   2  19      237.91      248.74     14.67 o 
  -1   2  19      109.27      118.71     12.30 o 
   0   2  19       11.97       -3.70      6.47 o 
   1   2  19      178.59      174.13     13.49 o 
   2   2  19      517.08      552.30     20.18 o 
   3   2  19       78.78       65.75     11.42 o 
   4   2  19       66.02       64.67     12.40 o 
   5   2  19        4.92       12.11     11.22 o 
   6   2  19      113.04      124.02     15.65 o 
   7   2  19        3.46       31.10     12.89 o 
   8   2  19        0.58       18.11     13.29 o 
   9   2  19       16.61       44.29     13.68 o 
 -10   3  19        0.82       16.83     12.99 o 
  -9   3  19        5.84       21.95     12.60 o 
  -8   3  19       13.00       23.53     12.89 o 
  -7   3  19      157.63       96.36     17.42 o 
  -6   3  19      722.56      696.11     26.87 o 
  -5   3  19        0.36       -8.76     10.83 o 
  -4   3  19       21.40        0.00     11.81 o 
  -3   3  19       65.00       65.95     11.91 o 
  -2   3  19      335.66      356.62     17.23 o 
  -1   3  19       90.02      111.52     11.91 o 
   0   3  19      275.12      250.70     10.72 o 
   1   3  19      196.69      172.85     14.08 o 
   2   3  19        7.19       12.89      7.87 o 
   3   3  19       57.52       34.65     13.98 o 
   4   3  19       15.91       25.99     12.30 o 
   5   3  19      534.40      489.99     24.51 o 
   6   3  19       57.34       69.00     12.99 o 
   7   3  19       36.42       21.85     13.98 o 
   8   3  19        0.87       -0.98     12.70 o 
  -9   4  19        9.93       -5.12     14.96 o 
  -8   4  19        1.40      -12.99     12.99 o 
  -7   4  19       22.67       36.12     12.11 o 
  -6   4  19       73.76       71.76     13.98 o 
  -5   4  19        2.11       12.70     11.91 o 
  -4   4  19      171.86      166.05     15.85 o 
  -3   4  19       34.05       37.50     10.93 o 
  -2   4  19      172.63      206.12     14.57 o 
  -1   4  19       38.56       50.50     10.83 o 
   0   4  19       51.27       54.15      7.65 o 
   1   4  19        4.43       11.22      9.94 o 
   2   4  19      496.30      462.33     21.06 o 
   3   4  19      155.47      159.36     17.23 o 
   4   4  19      437.13      357.70     21.56 o 
   5   4  19        6.78       19.88     11.61 o 
   6   4  19        5.76        6.30     12.30 o 
   7   4  19       43.96       46.85     13.88 o 
   8   4  19        0.18        0.00     13.58 o 
  -8   5  19        2.22       -4.04     13.49 o 
  -7   5  19        1.47       -6.59     13.49 o 
  -6   5  19       16.55       15.85     14.67 o 
  -5   5  19       30.68       20.67     13.49 o 
  -4   5  19       80.68       80.22     14.27 o 
  -3   5  19      113.62      125.40     13.68 o 
  -2   5  19        0.02        3.64     10.04 o 
  -1   5  19        3.40       -2.95     10.73 o 
   0   5  19        0.06       -0.39      7.93 o 
   1   5  19      248.87      248.05     18.11 o 
   2   5  19       40.36       31.60     13.09 o 
   3   5  19       46.86       32.29     13.09 o 
   4   5  19        5.12      -11.52     11.52 o 
   5   5  19        4.23        5.51     13.78 o 
   6   5  19        3.19       30.32     12.89 o 
   7   5  19        0.26        6.30     12.40 o 
  -7   6  19        2.29       12.50     12.50 o 
  -6   6  19        1.21      -12.80     12.89 o 
  -5   6  19       52.94       64.18     14.47 o 
  -4   6  19        8.03       15.06     12.70 o 
  -3   6  19       15.55       33.47     11.42 o 
  -2   6  19       87.20       80.52     14.96 o 
  -1   6  19       71.77       76.38     14.47 o 
   0   6  19       22.82       19.24      8.92 o 
   1   6  19        0.55       10.14     11.91 o 
   2   6  19       18.99        2.66     13.29 o 
   3   6  19        0.19        4.53     11.91 o 
   4   6  19        1.32        2.85     12.30 o 
   5   6  19       14.38        9.15     16.14 o 
   6   6  19        0.56        7.58     13.78 o 
  -6   7  19       21.56       30.71     13.88 o 
  -5   7  19        3.72       19.88     13.39 o 
  -4   7  19       17.86       18.11     13.68 o 
  -3   7  19       60.35       66.44     15.75 o 
  -2   7  19        4.60      -10.53     13.49 o 
  -1   7  19        0.03      -10.43     12.30 o 
   0   7  19        0.78       -0.09     10.48 o 
   1   7  19       29.45       23.23     14.76 o 
   2   7  19       49.45       53.55     14.37 o 
   3   7  19       18.64       20.57     14.96 o 
   4   7  19        0.22       11.81     13.58 o 
  -2   8  19       16.29       15.36     14.76 o 
  -1   8  19        1.06       25.00     12.99 o 
   0   8  19        0.61        1.93     10.05 o 
 -11   0  20        2.19       16.34     14.57 o 
 -10   0  20        1.40      -15.55     15.55 o 
  -9   0  20       26.39       -1.77     15.26 o 
  -8   0  20       19.65       -4.04     11.02 o 
  -7   0  20       32.08       32.29     10.73 o 
  -6   0  20      162.21      156.80     14.08 o 
  -5   0  20        2.84        0.59      8.96 o 
  -4   0  20      177.68      202.18     13.98 o 
  -3   0  20        8.73        7.97      8.86 o 
  -2   0  20      420.74      489.01     18.51 o 
  -1   0  20       41.70       17.52      8.86 o 
   0   0  20      255.45      238.73     10.47 o 
   1   0  20      986.82      956.26     24.80 o 
   2   0  20       54.23       47.84      9.65 o 
   3   0  20      228.07      266.36     15.16 o 
   4   0  20       51.69       56.50     10.04 o 
   5   0  20      167.98      199.72     16.04 o 
   6   0  20       12.72       10.83     12.01 o 
   7   0  20       64.77       64.96     15.16 o 
   8   0  20       68.43       67.13     15.85 o 
   9   0  20       34.85       33.47     13.39 o 
 -10   1  20        3.79       -1.97     13.29 o 
  -9   1  20       19.28       17.13     13.88 o 
  -8   1  20       16.88       23.72     12.99 o 
  -7   1  20        2.13        0.79     11.71 o 
  -6   1  20       10.08        8.07     10.53 o 
  -5   1  20       38.97       51.58      9.45 o 
  -4   1  20      181.62      167.83     12.80 o 
  -3   1  20       17.78       14.08      9.55 o 
  -2   1  20      116.75      121.37     12.60 o 
  -1   1  20       46.93       51.68      8.86 o 
   0   1  20      171.46      178.56      9.21 o 
   1   1  20        3.46       -8.47      9.94 o 
   2   1  20       66.80       75.10     11.52 o 
   3   1  20      236.68      249.92     15.85 o 
   4   1  20       30.30       20.18     11.22 o 
   5   1  20      356.53      325.81     19.98 o 
   6   1  20       37.16       55.71     13.68 o 
   7   1  20        0.76       12.99     11.71 o 
   8   1  20       30.38       22.93     15.55 o 
   9   1  20        0.14      -13.68     13.68 o 
 -10   2  20       14.65       35.83     15.26 o 
  -9   2  20        0.40       -3.74     13.68 o 
  -8   2  20        0.52        1.67     11.22 o 
  -7   2  20       70.28       67.03     13.39 o 
  -6   2  20       17.11        2.17     11.42 o 
  -5   2  20       43.58       45.57     11.81 o 
  -4   2  20       61.39       46.75     11.52 o 
  -3   2  20      554.43      544.13     19.29 o 
  -2   2  20      140.69      146.47     12.99 o 
  -1   2  20        2.33       -2.17      8.76 o 
   0   2  20       48.50       47.86      8.27 o 
   1   2  20      150.52      172.55     13.29 o 
   2   2  20      260.36      259.76     16.44 o 
   3   2  20       84.48       78.25     13.09 o 
   4   2  20       46.19       33.37     12.50 o 
   5   2  20        6.26       14.08     11.42 o 
   6   2  20       75.97       50.40     14.76 o 
   7   2  20       15.65       10.73     13.98 o 
   8   2  20        6.70       22.64     14.37 o 
   9   2  20        0.72       -3.25     16.24 o 
 -10   3  20        1.85       -6.40     14.57 o 
  -9   3  20        5.57       33.17     14.86 o 
  -8   3  20        1.88      -13.39     13.39 o 
  -7   3  20        4.93       12.30     11.81 o 
  -6   3  20       43.48       47.44     13.29 o 
  -5   3  20       82.27       62.31     13.78 o 
  -4   3  20      359.85      340.08     19.69 o 
  -3   3  20       85.60       74.32     12.80 o 
  -2   3  20        3.95       21.16     10.04 o 
  -1   3  20      120.47      104.14     13.09 o 
   0   3  20       16.14        3.59      7.53 o 
   1   3  20        4.28        7.97      9.65 o 
   2   3  20       62.14       63.59     12.11 o 
   3   3  20      298.04      304.84     19.78 o 
   4   3  20      159.99      162.71     16.24 o 
   5   3  20      185.35      169.70     17.62 o 
   6   3  20       40.53       53.25     13.88 o 
   7   3  20        3.49       -5.61     13.19 o 
   8   3  20        0.45       -2.07     13.49 o 
  -9   4  20        0.01      -10.43     13.98 o 
  -8   4  20        4.97      -13.88     13.88 o 
  -7   4  20       13.19       24.71     12.21 o 
  -6   4  20      252.60      274.43     19.78 o 
  -5   4  20      168.77      163.99     18.11 o 
  -4   4  20      110.29      110.14     13.98 o 
  -3   4  20        5.27        8.96     11.12 o 
  -2   4  20       75.32       70.67     13.49 o 
  -1   4  20       66.64       75.10     11.91 o 
   0   4  20      239.20      238.29     15.90 o 
   1   4  20      147.08      158.08     15.16 o 
   2   4  20      111.22      112.21     13.58 o 
   3   4  20       43.91       44.88     12.11 o 
   4   4  20      135.23      115.36     16.14 o 
   5   4  20        0.04       -9.45     12.60 o 
   6   4  20        0.36       -2.76     12.11 o 
   7   4  20       10.54        3.05     14.47 o 
   8   4  20        7.28       15.26     14.27 o 
  -8   5  20       43.40       66.34     15.16 o 
  -7   5  20       81.07       70.38     15.75 o 
  -6   5  20       11.94       13.58     13.19 o 
  -5   5  20       75.06       58.67     14.96 o 
  -4   5  20        0.00       13.78     10.83 o 
  -3   5  20       37.37       31.10     11.22 o 
  -2   5  20       45.50       25.79     10.63 o 
  -1   5  20        9.81       38.29     10.34 o 
   0   5  20      290.44      267.50     29.68 o 
   1   5  20        7.30      -10.83     13.19 o 
   2   5  20        1.27        8.76     11.22 o 
   3   5  20       10.99       14.96     11.91 o 
   4   5  20        5.78       16.73     11.02 o 
   5   5  20       28.84       42.13     12.89 o 
   6   5  20        0.66       21.16     12.70 o 
   7   5  20       16.44       34.65     15.75 o 
  -7   6  20        1.36       11.71     13.78 o 
  -6   6  20        0.17      -14.08     14.08 o 
  -5   6  20        7.90        3.84     14.27 o 
  -4   6  20        1.61      -10.04     13.39 o 
  -3   6  20       20.62       14.08     11.71 o 
  -2   6  20        8.54       13.78     11.12 o 
  -1   6  20        5.48       17.91     11.71 o 
   0   6  20       29.45       40.29      9.53 o 
   1   6  20      129.47      123.93     16.54 o 
   2   6  20       12.41      -10.73     12.60 o 
   3   6  20       21.04        0.89     14.17 o 
   4   6  20        4.02       12.70     14.27 o 
   5   6  20        3.79        2.07     15.75 o 
  -5   7  20       21.40       52.37     13.68 o 
  -4   7  20       94.27       93.61     17.82 o 
  -3   7  20       16.58        7.97     15.36 o 
  -2   7  20       18.52        6.89     14.86 o 
  -1   7  20        1.54       10.73     12.99 o 
   0   7  20        5.11        9.28     24.95 o 
   1   7  20        3.67       12.89     12.70 o 
   2   7  20        1.04       12.21     13.19 o 
   3   7  20       40.89       13.68     16.73 o 
   4   7  20        2.75       -8.76     15.85 o 
 -10   1  21       38.14       35.63     15.36 o 
  -9   1  21        7.30       -5.51     14.37 o 
  -8   1  21       49.00       33.57     13.29 o 
  -7   1  21      103.70       71.95     14.47 o 
  -6   1  21       11.70       17.52     10.24 o 
  -5   1  21       13.39       11.61      9.65 o 
  -4   1  21       44.29       36.81     10.53 o 
  -3   1  21      280.71      222.45     17.03 o 
  -2   1  21       70.62       58.27     10.93 o 
  -1   1  21       97.16      104.93     11.22 o 
   0   1  21       61.57       55.44      7.40 o 
   1   1  21      106.84       93.21     11.02 o 
   2   1  21       22.50        6.50      9.74 o 
   3   1  21        0.06      -10.14     10.14 o 
   4   1  21        7.37       -7.48     10.14 o 
   5   1  21        7.39       -3.74     12.70 o 
   6   1  21      227.63      244.60     18.90 o 
   7   1  21        0.03        5.32     12.40 o 
   8   1  21       28.50       18.70     14.86 o 
   9   1  21        5.15        9.74     15.36 o 
 -10   2  21       17.75       15.65     15.26 o 
  -9   2  21       48.82       35.24     14.17 o 
  -8   2  21       40.74       59.06     13.29 o 
  -7   2  21        0.45        0.79     12.30 o 
  -6   2  21      119.15      108.77     15.36 o 
  -5   2  21        1.50        5.41     10.24 o 
  -4   2  21      167.44      172.16     14.86 o 
  -3   2  21        7.05       -7.19     10.63 o 
  -2   2  21      115.38       88.79     12.30 o 
  -1   2  21       16.29        4.63     10.24 o 
   0   2  21      111.76      106.32     22.44 o 
   1   2  21      119.19      101.97     13.09 o 
   2   2  21       42.42       34.75     11.42 o 
   3   2  21      183.99      196.67     15.45 o 
   4   2  21       20.50       39.77     12.21 o 
   5   2  21       20.71       16.93     12.21 o 
   6   2  21        0.21       -6.69     11.42 o 
   7   2  21        3.73        0.89     11.71 o 
   8   2  21       14.79       43.51     12.21 o 
 -10   3  21       12.18      -16.04     16.04 o 
  -9   3  21        0.00       -2.95     13.29 o 
  -8   3  21       26.89       35.63     11.91 o 
  -7   3  21       34.52       28.55     14.08 o 
  -6   3  21        0.00      -13.68     13.68 o 
  -5   3  21       30.12       29.73     12.80 o 
  -4   3  21        2.37       22.54     10.63 o 
  -3   3  21      143.29      139.18     14.47 o 
  -2   3  21      118.18      109.16     12.89 o 
  -1   3  21       47.53       59.16     10.63 o 
   0   3  21      128.57      129.05      9.43 o 
   1   3  21      102.02       99.71     12.21 o 
   2   3  21      410.99      408.69     21.16 o 
   3   3  21      891.48      926.73     29.33 o 
   4   3  21       53.25       21.16     14.37 o 
   5   3  21        7.50        4.13     13.68 o 
   6   3  21       42.45       70.97     13.49 o 
   7   3  21       14.08      -12.60     14.96 o 
   8   3  21        3.95       30.61     12.40 o 
  -9   4  21        0.98       24.41     13.19 o 
  -8   4  21        1.55       18.60     12.70 o 
  -7   4  21        2.20        9.06     12.30 o 
  -6   4  21        9.33       17.72     13.29 o 
  -5   4  21      291.26      291.65     19.29 o 
  -4   4  21       50.63       68.90     13.49 o 
  -3   4  21        0.13      -11.22     11.22 o 
  -2   4  21       84.04       87.41     12.89 o 
  -1   4  21      131.79      159.75     14.37 o 
   0   4  21       34.99       21.40     13.19 o 
   1   4  21      444.03      458.10     21.56 o 
   2   4  21       20.19       13.98     11.91 o 
   3   4  21        0.00        5.41     11.42 o 
   4   4  21       12.78        9.84     13.39 o 
   5   4  21       14.26       -6.20     13.29 o 
   6   4  21        3.38        0.00     11.42 o 
   7   4  21        8.75        0.00     13.39 o 
  -8   5  21       10.51       -7.38     14.86 o 
  -7   5  21        6.69       -1.97     14.27 o 
  -6   5  21        1.06        0.00     12.60 o 
  -5   5  21        9.35        3.45     12.60 o 
  -4   5  21       19.06       27.46     11.61 o 
  -3   5  21       80.17       95.58     14.17 o 
  -2   5  21       25.72        7.87     11.61 o 
  -1   5  21        1.00        3.94     10.24 o 
   0   5  21      125.66      146.73     10.96 o 
   1   5  21       20.72       35.83     11.61 o 
   2   5  21       63.93       44.39     12.60 o 
   3   5  21       14.03       17.23     12.11 o 
   4   5  21       13.85       -6.30     13.29 o 
   5   5  21        4.45       -8.66     14.47 o 
   6   5  21        0.02      -12.40     14.08 o 
  -7   6  21        0.02       -5.41     15.06 o 
  -6   6  21       25.19       25.59     13.78 o 
  -5   6  21        1.84       15.55     12.80 o 
  -4   6  21       10.08        1.87     13.78 o 
  -3   6  21        0.01       27.17     11.32 o 
  -2   6  21       10.44       12.40     13.49 o 
  -1   6  21        2.46        8.76     12.50 o 
   0   6  21        2.89        1.39     16.78 o 
   1   6  21        2.93       -4.53     13.39 o 
   2   6  21        5.77      -12.01     14.76 o 
   3   6  21        0.00        8.66     12.80 o 
   4   6  21       34.34       42.33     13.68 o 
   5   6  21       48.27       51.09     16.73 o 
  -5   7  21       22.14       34.94     15.16 o 
  -4   7  21        0.67       -8.47     14.27 o 
  -3   7  21        2.18        8.17     13.09 o 
  -2   7  21        7.26      -13.09     14.57 o 
  -1   7  21       21.30       60.83     11.22 o 
   0   7  21        2.19       -9.14      9.74 o 
   1   7  21       12.53       17.32     15.16 o 
   2   7  21       29.03       43.80     15.36 o 
   3   7  21        1.56        3.25     13.29 o 
 -10   0  22        1.25       12.40     13.58 o 
  -9   0  22       63.00       55.32     14.37 o 
  -8   0  22       98.01       99.12     14.57 o 
  -7   0  22        2.10       -3.94     10.83 o 
  -6   0  22      249.99      251.69     17.52 o 
  -5   0  22       30.92       28.55      9.25 o 
  -4   0  22      557.77      582.52     22.25 o 
  -3   0  22     1019.95     1016.50     26.28 o 
  -2   0  22      251.13      241.65     14.57 o 
  -1   0  22      700.32      790.40     23.23 o 
   0   0  22      161.20      156.15      9.17 o 
   1   0  22        5.05        5.22      9.15 o 
   2   0  22      681.73      764.52     23.82 o 
   3   0  22       61.59       53.94     10.83 o 
   4   0  22       10.70       26.58      9.94 o 
   5   0  22      300.22      255.13     18.41 o 
   6   0  22       89.94       86.62     15.45 o 
   7   0  22       73.30       87.70     15.95 o 
   8   0  22       55.30       66.24     15.16 o 
 -10   1  22       35.13       62.41     15.06 o 
  -9   1  22        0.66        8.56     12.21 o 
  -8   1  22       96.63       40.55     16.73 o 
  -7   1  22       10.36        6.30     11.32 o 
  -6   1  22       16.26       10.93     11.71 o 
  -5   1  22        0.42       13.49      8.76 o 
  -4   1  22        3.30       -5.02      9.84 o 
  -3   1  22      868.90      950.55     26.58 o 
  -2   1  22        5.72        1.18      9.55 o 
  -1   1  22       90.13       85.04     10.93 o 
   0   1  22       14.16       17.62      7.06 o 
   1   1  22      127.19      110.14     13.09 o 
   2   1  22       20.10       31.60      9.55 o 
   3   1  22       59.57       66.05     11.71 o 
   4   1  22       27.83       25.59     11.42 o 
   5   1  22      223.33      226.00     17.23 o 
   6   1  22       19.06       25.30     12.70 o 
   7   1  22       82.54      100.60     15.65 o 
   8   1  22       64.99       69.89     16.93 o 
 -10   2  22       16.81        4.23     14.47 o 
  -9   2  22        5.53       10.73     12.60 o 
  -8   2  22       37.89       54.33     14.17 o 
  -7   2  22        1.24       15.55     11.22 o 
  -6   2  22      262.20      256.61     18.31 o 
  -5   2  22      208.91      214.09     16.34 o 
  -4   2  22       20.18       27.07     10.43 o 
  -3   2  22       75.17       58.47     10.24 o 
  -2   2  22        4.19        9.74      9.94 o 
  -1   2  22      433.17      384.87     19.29 o 
   0   2  22        9.76        7.78      7.28 o 
   1   2  22       72.06      105.81     11.81 o 
   2   2  22       39.61       37.70     11.32 o 
   3   2  22        4.33      -11.61     11.61 o 
   4   2  22      111.26       83.57     13.39 o 
   5   2  22       43.11       50.40     13.49 o 
   6   2  22       35.64       24.41     14.76 o 
   7   2  22       10.60      -11.42     14.76 o 
   8   2  22        0.21        1.08     13.49 o 
  -9   3  22       36.47       13.29     16.24 o 
  -8   3  22       29.00       13.09     13.49 o 
  -7   3  22       94.30       95.08     14.76 o 
  -6   3  22      143.02      145.09     17.91 o 
  -5   3  22       65.99       62.21     13.88 o 
  -4   3  22      122.83      131.70     15.75 o 
  -3   3  22       35.68       21.65     13.29 o 
  -2   3  22       37.54       31.60     10.53 o 
  -1   3  22       43.24       39.67     11.61 o 
   0   3  22        8.75        4.42      7.72 o 
   1   3  22      132.44      171.37     13.98 o 
   2   3  22      555.49      495.01     23.82 o 
   3   3  22       20.66       33.17     14.37 o 
   4   3  22        0.85        7.87     10.63 o 
   5   3  22       56.20       32.97     12.99 o 
   6   3  22       52.38       63.19     15.16 o 
   7   3  22        0.04       10.93     14.17 o 
   8   3  22        1.78      -16.04     16.04 o 
  -9   4  22       31.65       54.14     16.83 o 
  -8   4  22        4.25       13.98     13.68 o 
  -7   4  22      136.70      143.91     17.03 o 
  -6   4  22       45.14       53.74     14.17 o 
  -5   4  22      138.69      166.35     16.24 o 
  -4   4  22       10.21       13.98     12.30 o 
  -3   4  22      107.05      119.20     14.47 o 
  -2   4  22        1.09        7.97     11.12 o 
  -1   4  22        2.71       11.52     11.12 o 
   0   4  22      394.10      400.26     24.31 o 
   1   4  22        0.18        1.48     11.32 o 
   2   4  22       15.76       27.56     11.12 o 
   3   4  22      207.24      237.91     18.01 o 
   4   4  22      169.40      172.94     17.03 o 
   5   4  22       13.26       -5.51     14.47 o 
   6   4  22        0.17      -12.80     12.80 o 
   7   4  22       13.00        2.17     13.29 o 
  -8   5  22        1.14       22.74     14.17 o 
  -7   5  22       12.56        0.00     14.17 o 
  -6   5  22        3.13        0.98     14.37 o 
  -5   5  22        0.12      -12.80     12.80 o 
  -4   5  22       10.71       22.34     12.50 o 
  -3   5  22        1.81       10.83     12.01 o 
  -2   5  22        0.57       -6.50     11.91 o 
  -1   5  22        8.23        4.82     11.12 o 
   0   5  22       14.54       20.95      8.66 o 
   1   5  22       55.73       69.20     12.40 o 
   2   5  22        0.10       15.36      9.74 o 
   3   5  22        1.15      -10.63     13.39 o 
   4   5  22       14.38        3.74     14.96 o 
   5   5  22        6.92       -3.94     13.39 o 
   6   5  22        6.69        8.47     14.57 o 
  -6   6  22        8.10       19.88     13.68 o 
  -5   6  22       26.91       24.02     14.27 o 
  -4   6  22       78.92       76.78     16.14 o 
  -3   6  22        6.62        0.00     13.49 o 
  -2   6  22        5.44        2.76     12.30 o 
  -1   6  22        1.16      -13.19     13.19 o 
   0   6  22       12.87       10.63     17.77 o 
   1   6  22       87.77       92.62     15.65 o 
   2   6  22        5.49       17.13     13.39 o 
   3   6  22        4.96       12.89     11.91 o 
   4   6  22        0.04       -5.22     13.68 o 
   5   6  22        1.08        3.25     13.29 o 
  -4   7  22        5.67       -3.25     15.26 o 
  -3   7  22        0.60      -14.76     14.76 o 
  -2   7  22       31.89       35.04     13.78 o 
  -1   7  22       14.07       25.59     13.98 o 
   0   7  22       12.22       16.09      9.74 o 
   1   7  22       33.57       53.25     15.06 o 
   2   7  22        4.45       22.44     14.27 o 
 -10   1  23        1.75      -15.26     15.26 o 
  -9   1  23        6.18      -13.58     14.37 o 
  -8   1  23        0.63        3.54     12.01 o 
  -7   1  23       59.47       53.84     14.96 o 
  -6   1  23        0.04      -11.32     11.32 o 
  -5   1  23       48.52       58.76     12.11 o 
  -4   1  23       29.38       30.91     11.52 o 
  -3   1  23       98.86       89.77     16.14 o 
  -2   1  23       43.07       33.47     12.40 o 
  -1   1  23       30.68       39.67      9.74 o 
   0   1  23       99.40       84.21      8.41 o 
   1   1  23        7.42       -1.87     10.24 o 
   2   1  23        0.04       -3.25      8.96 o 
   3   1  23        0.00      -10.34     11.02 o 
   4   1  23       23.12       23.03     10.43 o 
   5   1  23        3.94       10.43     12.40 o 
   6   1  23       57.63       64.57     15.45 o 
   7   1  23       65.04       91.54     16.34 o 
   8   1  23        0.01       -8.37     13.88 o 
 -10   2  23       35.43       35.93     15.26 o 
  -9   2  23       10.89       -5.02     14.47 o 
  -8   2  23        2.86        0.00     12.89 o 
  -7   2  23       30.73       31.20     14.08 o 
  -6   2  23       15.69        7.78     12.60 o 
  -5   2  23      220.86      242.73     18.21 o 
  -4   2  23       10.06       -4.82     11.32 o 
  -3   2  23        4.76       11.81      9.94 o 
  -2   2  23      288.75      294.21     17.72 o 
  -1   2  23      134.50      102.27     14.17 o 
   0   2  23      146.17      158.46      9.75 o 
   1   2  23        0.14      -10.43     11.12 o 
   2   2  23       19.52       31.99     10.93 o 
   3   2  23      123.71      124.61     15.36 o 
   4   2  23        1.16      -11.91     11.91 o 
   5   2  23       16.18       19.88     12.01 o 
   6   2  23      170.88      196.27     18.01 o 
   7   2  23        4.24       -0.98     12.89 o 
   8   2  23        7.64       30.02     13.29 o 
  -9   3  23        0.02       12.50     14.47 o 
  -8   3  23       26.09       41.34     15.26 o 
  -7   3  23       25.72       25.79     14.27 o 
  -6   3  23       10.34      -13.29     14.37 o 
  -5   3  23      126.89      140.46     16.14 o 
  -4   3  23      377.71      357.40     21.26 o 
  -3   3  23      469.45      465.78     22.25 o 
  -2   3  23        2.47        5.51      9.84 o 
  -1   3  23      195.13      182.98     16.24 o 
   0   3  23       66.48       61.66      8.84 o 
   1   3  23      145.16      136.23     15.75 o 
   2   3  23      205.32      184.46     17.42 o 
   3   3  23      125.95      138.99     16.83 o 
   4   3  23       13.16       14.67     13.09 o 
   5   3  23       58.96       65.75     13.19 o 
   6   3  23       34.66       46.36     14.47 o 
   7   3  23        0.71        4.13     13.19 o 
  -8   4  23        2.48       10.24     14.76 o 
  -7   4  23        0.11      -13.98     13.98 o 
  -6   4  23        5.20       22.34     12.80 o 
  -5   4  23       19.43       23.53     14.08 o 
  -4   4  23       32.73       40.06     13.39 o 
  -3   4  23       41.96       41.73     13.29 o 
  -2   4  23        4.36       27.17     10.73 o 
  -1   4  23       78.35       70.28     14.96 o 
   0   4  23        2.34        1.60     15.06 o 
   1   4  23       72.89       76.09     13.78 o 
   2   4  23        5.36       -8.76     12.50 o 
   3   4  23       46.66       53.35     14.67 o 
   4   4  23       22.19       21.16     14.17 o 
   5   4  23        5.75       -5.61     12.40 o 
   6   4  23        2.89       -1.97     14.37 o 
   7   4  23        2.64      -14.96     14.96 o 
  -7   5  23        2.00       15.55     13.49 o 
  -6   5  23        0.19        3.94     12.80 o 
  -5   5  23        4.41       -9.25     13.68 o 
  -4   5  23       26.61       15.95     13.39 o 
  -3   5  23        0.32       -0.89     11.02 o 
  -2   5  23        0.00        6.69     11.12 o 
  -1   5  23      118.86      122.25     15.75 o 
   0   5  23      121.08       94.59     10.93 o 
   1   5  23       12.35       34.94     12.21 o 
   2   5  23       24.50       49.22     11.91 o 
   3   5  23        5.04        7.38     12.60 o 
   4   5  23        7.31        0.00     14.57 o 
   5   5  23       62.98       52.17     17.23 o 
   6   5  23       19.24       15.26     15.16 o 
  -6   6  23        5.53        7.48     14.86 o 
  -5   6  23        2.04        8.17     14.08 o 
  -4   6  23       18.85       18.70     14.67 o 
  -3   6  23        2.14       12.40     12.01 o 
  -2   6  23        5.76        1.87     12.89 o 
  -1   6  23        9.97       13.09     13.39 o 
   0   6  23        5.19       -6.05      9.47 o 
   1   6  23        8.37        7.68     14.47 o 
   2   6  23       41.14       66.64     15.65 o 
   3   6  23       10.46       19.29     14.96 o 
   4   6  23        5.78       11.71     13.29 o 
  -3   7  23        0.11       -2.17     15.06 o 
  -2   7  23        0.89      -14.86     14.86 o 
  -1   7  23       19.34       32.58     14.76 o 
   0   7  23        0.77       -9.97      9.98 o 
   1   7  23        0.12       -4.33     15.36 o 
   2   7  23        0.88      -13.19     14.96 o 
 -10   0  24       14.42       36.71     14.37 o 
  -9   0  24       32.07       12.80     15.36 o 
  -8   0  24       49.09       47.05     15.16 o 
  -7   0  24        0.98       11.61     10.83 o 
  -6   0  24      163.64      162.61     15.36 o 
  -5   0  24      159.29      166.05     15.65 o 
  -4   0  24       18.03       20.38     10.14 o 
  -3   0  24      291.48      298.15     17.03 o 
  -2   0  24        1.43        0.00      9.55 o 
  -1   0  24      471.03      436.05     19.78 o 
   0   0  24        4.19       -3.36      7.53 o 
   1   0  24        0.14        0.69     10.24 o 
   2   0  24       30.95       22.25     11.42 o 
   3   0  24       66.21       68.51     11.81 o 
   4   0  24       19.78       29.82     11.02 o 
   5   0  24      340.34      332.21     21.16 o 
   6   0  24      217.21      208.58     20.67 o 
   7   0  24       48.97       63.49     14.86 o 
   8   0  24        3.23        8.56     14.86 o 
 -10   1  24       17.18        5.41     15.95 o 
  -9   1  24        4.02       21.95     13.68 o 
  -8   1  24        0.22       14.67     11.12 o 
  -7   1  24       35.84        9.25     14.57 o 
  -6   1  24       12.44       19.49     10.53 o 
  -5   1  24        0.15      -11.42     11.42 o 
  -4   1  24       24.34       28.15     11.81 o 
  -3   1  24      834.50      806.35     27.76 o 
  -2   1  24      434.22      455.74     20.57 o 
  -1   1  24       33.85       27.17     10.83 o 
   0   1  24       25.68       31.35      8.27 o 
   1   1  24        1.16       -1.97     10.34 o 
   2   1  24        3.55      -10.73     10.73 o 
   3   1  24      215.84      216.94     16.34 o 
   4   1  24       74.57       88.19     14.27 o 
   5   1  24       49.49       25.89     14.47 o 
   6   1  24       61.93       48.82     15.65 o 
   7   1  24        1.38       -9.84     14.57 o 
   8   1  24       12.98       12.89     13.68 o 
  -9   2  24        9.12       19.39     15.06 o 
  -8   2  24       14.79        0.00     14.37 o 
  -7   2  24       72.70       93.90     16.24 o 
  -6   2  24       19.53       28.25     11.12 o 
  -5   2  24       12.59        8.37     12.30 o 
  -4   2  24      116.96      123.24     15.36 o 
  -3   2  24      149.71      150.40     14.76 o 
  -2   2  24      178.25      177.87     16.24 o 
  -1   2  24       80.25       92.03     13.39 o 
   0   2  24       63.12       56.15      8.49 o 
   1   2  24      290.40      278.66     17.72 o 
   2   2  24       22.22       39.18     11.32 o 
   3   2  24      493.39      432.21     23.33 o 
   4   2  24      120.95       99.42     15.75 o 
   5   2  24       39.27       45.67     13.49 o 
   6   2  24       88.05      101.58     15.85 o 
   7   2  24        5.02        4.04     14.17 o 
  -9   3  24        2.42       10.63     13.29 o 
  -8   3  24        6.56       31.60     12.40 o 
  -7   3  24        0.21       -0.89     14.17 o 
  -6   3  24        0.42       10.24     12.40 o 
  -5   3  24        0.07       -4.82     11.81 o 
  -4   3  24       11.26       31.30     13.09 o 
  -3   3  24      127.55      127.07     15.95 o 
  -2   3  24      140.61      172.06     15.36 o 
  -1   3  24        5.61       22.05     11.02 o 
   0   3  24       59.12       61.70      8.67 o 
   1   3  24       31.93       43.21     13.19 o 
   2   3  24       72.28       72.25     14.27 o 
   3   3  24       93.76       72.74     15.16 o 
   4   3  24       82.90       79.73     15.26 o 
   5   3  24        0.27       15.45     11.91 o 
   6   3  24       18.27       21.56     13.09 o 
   7   3  24        3.18      -10.63     14.08 o 
  -8   4  24       17.85       10.53     15.16 o 
  -7   4  24        3.78       14.67     12.99 o 
  -6   4  24       27.16       35.83     15.36 o 
  -5   4  24       66.61       42.52     15.36 o 
  -4   4  24        2.81       -5.81     11.42 o 
  -3   4  24        0.59      -12.21     12.21 o 
  -2   4  24       53.09       53.25     13.49 o 
  -1   4  24        0.75       -0.79     10.73 o 
   0   4  24      155.20      138.38     21.21 o 
   1   4  24        0.47        5.61     12.11 o 
   2   4  24      112.90      116.44     15.45 o 
   3   4  24        3.11       29.43     11.71 o 
   4   4  24       27.87       31.99     13.39 o 
   5   4  24       21.38       40.85     13.29 o 
   6   4  24        3.52       25.00     12.01 o 
  -7   5  24        2.06      -12.70     12.70 o 
  -6   5  24        1.29       -4.04     12.80 o 
  -5   5  24       19.09       34.25     13.98 o 
  -4   5  24        0.25       -9.15     12.30 o 
  -3   5  24        0.51      -13.58     13.58 o 
  -2   5  24       40.24       32.97     13.68 o 
  -1   5  24       38.13       21.56     13.88 o 
   0   5  24        3.62        7.22      8.95 o 
   1   5  24       20.82       14.17     13.98 o 
   2   5  24        3.76        3.64     12.70 o 
   3   5  24        6.26        3.74     12.21 o 
   4   5  24       33.36       15.95     14.96 o 
   5   5  24       21.66       24.21     16.24 o 
  -5   6  24        2.56       -6.30     14.76 o 
  -4   6  24        5.51        9.15     12.99 o 
  -3   6  24        0.07        4.92     13.78 o 
  -2   6  24        7.49        9.65     12.89 o 
  -1   6  24       10.79        9.65     13.49 o 
   0   6  24       13.45        0.94     10.02 o 
   1   6  24      116.97      134.75     19.10 o 
   2   6  24        0.73       17.13     12.80 o 
   3   6  24        1.24      -11.52     13.88 o 
   4   6  24        4.49       -8.76     14.86 o 
  -2   7  24        0.05      -13.98     13.98 o 
  -1   7  24        3.84        1.08     14.27 o 
   0   7  24        3.64      -10.04     10.04 o 
  -9   1  25        0.11       -0.98     13.68 o 
  -8   1  25        7.90       28.25     12.40 o 
  -7   1  25       44.12       35.63     16.04 o 
  -6   1  25        6.87       12.11     11.42 o 
  -5   1  25       88.50      101.58     14.67 o 
  -4   1  25      135.38      131.31     14.96 o 
  -3   1  25      625.56      591.57     25.59 o 
  -2   1  25        5.47        8.76     11.12 o 
  -1   1  25        5.00        9.35     10.34 o 
   0   1  25       20.15       20.17     17.08 o 
   1   1  25       75.84      107.98     12.50 o 
   2   1  25       73.56       47.25     12.99 o 
   3   1  25        6.12       16.63     11.91 o 
   4   1  25       31.41       35.44     13.49 o 
   5   1  25       20.17       32.97     13.68 o 
   6   1  25        2.32       26.28     13.68 o 
   7   1  25        5.88       18.31     14.37 o 
  -9   2  25        1.35       -1.08     13.78 o 
  -8   2  25        0.01        3.84     13.09 o 
  -7   2  25       33.06      -16.04     16.04 o 
  -6   2  25        1.75       24.21     11.02 o 
  -5   2  25       10.48       12.60     12.40 o 
  -4   2  25      211.80      219.31     17.91 o 
  -3   2  25      175.93      169.30     16.04 o 
  -2   2  25       19.50       17.52     11.02 o 
  -1   2  25        0.06        1.38     10.53 o 
   0   2  25       35.75       25.18      8.97 o 
   1   2  25       10.78       -3.54     13.49 o 
   2   2  25       21.13       10.43     11.91 o 
   3   2  25       61.60       60.34     15.85 o 
   4   2  25       82.55       58.37     16.04 o 
   5   2  25        1.87       21.46     12.40 o 
   6   2  25       34.82       26.08     14.67 o 
   7   2  25        6.87        6.30     14.47 o 
  -9   3  25        7.26       -1.08     14.37 o 
  -8   3  25       53.73       41.54     17.52 o 
  -7   3  25       20.55        6.59     13.88 o 
  -6   3  25        0.91       -0.89     14.67 o 
  -5   3  25       12.24       -7.48     12.80 o 
  -4   3  25        0.14       -4.72     11.52 o 
  -3   3  25        2.08      -10.73     11.32 o 
  -2   3  25        3.21       22.44      9.65 o 
  -1   3  25      154.51      149.03     16.44 o 
   0   3  25       18.28       19.61     12.75 o 
   1   3  25      109.00       85.64     15.06 o 
   2   3  25        1.11       11.12     11.91 o 
   3   3  25        7.08        8.27     12.21 o 
   4   3  25       11.14       21.16     12.89 o 
   5   3  25       42.78       56.40     14.37 o 
   6   3  25        3.56       10.14     12.80 o 
   7   3  25        0.68      -14.76     14.76 o 
  -8   4  25        1.52       -8.56     14.37 o 
  -7   4  25       56.28       12.11     17.72 o 
  -6   4  25        0.07       12.30     12.89 o 
  -5   4  25       10.09        6.30     13.78 o 
  -4   4  25       21.64        6.00     14.17 o 
  -3   4  25        3.48       -1.67     11.81 o 
  -2   4  25        0.37       12.99     10.63 o 
  -1   4  25       56.04       56.50     13.09 o 
   0   4  25       37.42       44.54     15.01 o 
   1   4  25       92.92       78.94     15.36 o 
   2   4  25        2.66        0.00     11.71 o 
   3   4  25       11.10        0.00     12.01 o 
   4   4  25        9.39       -1.87     14.37 o 
   5   4  25       10.01        1.97     13.29 o 
   6   4  25        0.80       -7.48     12.80 o 
  -7   5  25        3.52      -10.83     14.17 o 
  -6   5  25       12.33        0.98     14.47 o 
  -5   5  25       19.90       -4.92     14.76 o 
  -4   5  25        4.65      -13.98     13.98 o 
  -3   5  25       28.13       31.99     12.80 o 
  -2   5  25       27.18       17.91     14.47 o 
  -1   5  25       40.36       41.83     13.78 o 
   0   5  25      109.06      100.56     11.60 o 
   1   5  25        3.41       20.97     12.21 o 
   2   5  25       79.11       91.25     14.96 o 
   3   5  25        0.81       -0.98     12.89 o 
   4   5  25        8.25       14.37     12.11 o 
   5   5  25        1.57       -6.50     15.95 o 
  -5   6  25       15.31       43.11     15.75 o 
  -4   6  25        7.06        2.07     15.36 o 
  -3   6  25        0.06       -2.07     13.49 o 
  -2   6  25       10.71       26.87     13.49 o 
  -1   6  25       11.11       12.89     14.17 o 
   0   6  25       19.72       31.42     10.13 o 
   1   6  25        1.95       17.23     14.47 o 
   2   6  25        0.12       -9.35     12.89 o 
   3   6  25        8.14        4.33     14.86 o 
  -9   0  26       15.41       35.34     13.19 o 
  -8   0  26        9.82      -15.26     15.26 o 
  -7   0  26        2.63       -9.74     12.21 o 
  -6   0  26       54.40       63.00     13.29 o 
  -5   0  26      191.91      200.90     17.03 o 
  -4   0  26      257.86      254.35     18.90 o 
  -3   0  26      330.54      338.51     20.67 o 
  -2   0  26      528.96      608.60     24.21 o 
  -1   0  26       18.77        8.96     12.21 o 
   0   0  26       62.99       54.76      9.66 o 
   1   0  26       47.36       47.74     12.11 o 
   2   0  26       14.00       19.98     11.81 o 
   3   0  26       10.63        8.56     10.93 o 
   4   0  26       30.57       26.58     11.91 o 
   5   0  26       57.34       74.81     16.14 o 
   6   0  26       19.83       25.99     13.68 o 
   7   0  26      188.81      211.73     21.95 o 
  -9   1  26        0.51       10.53     12.50 o 
  -8   1  26       11.62       21.26     12.89 o 
  -7   1  26       52.80       64.67     14.57 o 
  -6   1  26       59.64       82.98     13.68 o 
  -5   1  26        9.01      -12.11     12.11 o 
  -4   1  26        2.13      -13.19     13.19 o 
  -3   1  26        6.12       -3.64     13.58 o 
  -2   1  26        0.00       -6.99     10.24 o 
  -1   1  26      148.96      146.56     14.67 o 
   0   1  26        3.28       -8.30      8.30 o 
   1   1  26       91.04       72.84     13.58 o 
   2   1  26       16.33        0.79     12.11 o 
   3   1  26        2.57       -8.66     12.60 o 
   4   1  26       42.05       36.91     12.89 o 
   5   1  26       12.45       18.90     12.99 o 
   6   1  26        0.76       16.54     12.80 o 
   7   1  26       10.42       -9.45     16.44 o 
  -9   2  26        1.21       -2.17     14.37 o 
  -8   2  26        0.71       -2.95     12.99 o 
  -7   2  26        9.63       -6.50     14.67 o 
  -6   2  26       61.54       71.85     15.26 o 
  -5   2  26      184.93      197.45     19.19 o 
  -4   2  26        1.93        8.56     12.70 o 
  -3   2  26        2.18       -0.79     11.71 o 
  -2   2  26      162.26      174.91     16.54 o 
  -1   2  26       11.15       13.78     11.42 o 
   0   2  26        1.59       -9.67     10.24 o 
   1   2  26       13.35       21.75     11.71 o 
   2   2  26       82.92       70.87     15.75 o 
   3   2  26        6.94       13.09     13.09 o 
   4   2  26       40.18       26.87     14.76 o 
   5   2  26        0.64       -3.74     13.09 o 
   6   2  26        0.72       19.98     12.80 o 
   7   2  26        0.09      -10.83     13.78 o 
  -8   3  26        0.37      -15.16     15.16 o 
  -7   3  26        0.82        5.81     14.08 o 
  -6   3  26      189.77      214.19     19.69 o 
  -5   3  26       20.88       34.45     12.80 o 
  -4   3  26        1.90        9.84     10.83 o 
  -3   3  26        0.63        5.61     11.91 o 
  -2   3  26       44.47       62.31     12.40 o 
  -1   3  26        2.46      -10.04     12.50 o 
   0   3  26        1.22       -3.22     21.06 o 
   1   3  26        3.05       -7.19     11.32 o 
   2   3  26        0.00       -8.27     12.30 o 
   3   3  26       49.95       42.33     14.57 o 
   4   3  26       20.37        6.40     14.67 o 
   5   3  26        0.19       17.52     14.47 o 
   6   3  26        6.01       -9.45     15.45 o 
  -7   4  26        9.43        5.22     14.57 o 
  -6   4  26       16.73       25.40     13.98 o 
  -5   4  26       64.36       87.11     15.16 o 
  -4   4  26       63.54       83.47     14.08 o 
  -3   4  26       26.78       24.12     13.58 o 
  -2   4  26        0.01      -13.58     13.58 o 
  -1   4  26        7.37        0.89     12.21 o 
   0   4  26       51.30       35.67      9.99 o 
   1   4  26        1.61       -0.89     12.11 o 
   2   4  26       18.48       21.36     12.11 o 
   3   4  26        8.58        7.48     12.50 o 
   4   4  26        0.13       -5.91     12.40 o 
   5   4  26       11.06       13.49     13.98 o 
  -6   5  26        1.92      -16.14     16.14 o 
  -5   5  26        2.05      -15.06     15.06 o 
  -4   5  26        6.82       15.55     12.01 o 
  -3   5  26        8.84        2.85     13.19 o 
  -2   5  26        0.88      -13.19     13.19 o 
  -1   5  26       18.63       18.41     13.39 o 
   0   5  26       18.66       -0.14     10.47 o 
   1   5  26        2.58       14.17     12.40 o 
   2   5  26        0.08       16.54     12.11 o 
   3   5  26        2.26        0.98     14.27 o 
   4   5  26       19.24        5.32     14.67 o 
  -4   6  26        0.12       -3.25     14.27 o 
  -3   6  26        0.31       -5.22     14.67 o 
  -2   6  26       11.63       15.36     13.19 o 
  -1   6  26       33.31       31.69     16.24 o 
   0   6  26       10.33        4.75     10.20 o 
   1   6  26       28.87       38.68     15.16 o 
   2   6  26        1.99       -7.48     15.06 o 
  -9   1  27        7.66        4.33     14.37 o 
  -8   1  27        0.10       -0.98     13.58 o 
  -7   1  27       39.41       42.72     13.98 o 
  -6   1  27       39.83       24.31     14.57 o 
  -5   1  27        0.08      -10.63     10.93 o 
  -4   1  27      350.78      305.24     22.05 o 
  -3   1  27       30.95       24.90     12.89 o 
  -2   1  27        7.01        2.26     10.73 o 
  -1   1  27       27.45       11.02     12.60 o 
   0   1  27       86.60      112.11     12.50 o 
   1   1  27       62.16       81.70     14.08 o 
   2   1  27        0.67       -3.94     11.22 o 
   3   1  27      164.38      211.82     16.54 o 
   4   1  27        3.47       13.09     11.42 o 
   5   1  27       15.13       30.91     12.01 o 
   6   1  27       29.59       56.30     13.78 o 
   7   1  27        0.52        9.74     15.45 o 
  -8   2  27       66.38       66.64     15.85 o 
  -7   2  27        6.01       19.10     13.09 o 
  -6   2  27       10.53        6.30     13.68 o 
  -5   2  27       15.57       23.72     14.86 o 
  -4   2  27      146.75      140.76     17.03 o 
  -3   2  27        1.81        6.99      9.84 o 
  -2   2  27       31.12       19.88     12.21 o 
  -1   2  27       18.34       28.15      9.84 o 
   0   2  27      186.66      241.19     12.62 o 
   1   2  27      116.65      131.80     15.85 o 
   2   2  27      150.33      169.89     16.73 o 
   3   2  27       31.77       -0.89     13.98 o 
   4   2  27       11.40       27.95     12.70 o 
   5   2  27        2.86        7.68     12.99 o 
   6   2  27        8.54      -10.34     14.37 o 
  -8   3  27        2.70       23.53     13.78 o 
  -7   3  27        0.04        0.00     14.08 o 
  -6   3  27       52.28       50.89     15.95 o 
  -5   3  27        2.97        5.32     12.89 o 
  -4   3  27       13.84       30.81     13.58 o 
  -3   3  27       48.56       28.94     14.47 o 
  -2   3  27        7.30       11.42     12.01 o 
  -1   3  27       32.08       -3.25     14.17 o 
   0   3  27        1.21        1.55      7.91 o 
   1   3  27        2.52      -12.50     12.50 o 
   2   3  27        2.02        6.00     11.91 o 
   3   3  27       46.51       48.53     12.40 o 
   4   3  27        0.11       18.01     12.11 o 
   5   3  27        0.61       -0.98     14.37 o 
   6   3  27        0.54       -2.17     14.37 o 
  -7   4  27       13.71       38.29     12.80 o 
  -6   4  27        2.01       -1.97     13.68 o 
  -5   4  27        3.58       30.61     13.58 o 
  -4   4  27        1.32        8.27     12.40 o 
  -3   4  27        1.23      -11.61     13.09 o 
  -2   4  27       10.33       -9.65     14.27 o 
  -1   4  27       40.41       17.42     14.57 o 
   0   4  27        8.40       11.35     10.98 o 
   1   4  27       36.80       44.79     13.78 o 
   2   4  27        3.35      -10.14     13.58 o 
   3   4  27        0.02       10.63     11.02 o 
   4   4  27       16.61       27.36     12.99 o 
   5   4  27        0.66       18.21     13.58 o 
  -6   5  27        8.86       18.41     14.08 o 
  -5   5  27        1.65      -16.24     16.24 o 
  -4   5  27       12.24       -6.00     15.85 o 
  -3   5  27        6.98       -6.79     14.08 o 
  -2   5  27       20.89       26.87     13.58 o 
  -1   5  27       14.49       10.53     14.76 o 
   0   5  27       18.68       20.67     12.50 o 
   1   5  27       32.06       36.22     13.78 o 
   2   5  27        1.36       12.11     13.49 o 
   3   5  27        4.31      -10.43     15.16 o 
   4   5  27        7.65       22.93     12.70 o 
  -3   6  27        1.72       -9.65     14.57 o 
  -2   6  27       35.14       34.94     15.45 o 
  -1   6  27        0.08       -7.38     13.58 o 
   0   6  27       34.66       56.17     10.22 o 
   1   6  27        3.23       16.14     13.88 o 
  -8   0  28        1.03        0.98     13.68 o 
  -7   0  28       17.22       18.01     13.39 o 
  -6   0  28        4.34      -13.09     13.09 o 
  -5   0  28      169.76      208.08     18.60 o 
  -4   0  28       30.23       39.47     12.70 o 
  -3   0  28        0.86        7.78     11.02 o 
  -2   0  28      347.68      339.78     20.77 o 
  -1   0  28        6.94        5.32     11.12 o 
   0   0  28       57.75       78.93      9.89 o 
   1   0  28        6.48       -3.15     12.60 o 
   2   0  28      404.01      392.45     22.25 o 
   3   0  28        0.70       -3.45     12.60 o 
   4   0  28        5.73        0.89     13.78 o 
   5   0  28       44.06       73.13     15.06 o 
   6   0  28      161.16      138.39     21.56 o 
  -8   1  28        0.05       -2.07     13.98 o 
  -7   1  28       48.01       42.23     15.26 o 
  -6   1  28        0.52       -5.41     13.09 o 
  -5   1  28        1.76        8.47     12.60 o 
  -4   1  28      234.24      213.99     21.26 o 
  -3   1  28       22.21       13.39     12.50 o 
  -2   1  28        3.41       15.45     11.52 o 
  -1   1  28       80.75       89.67     15.75 o 
   0   1  28        0.64       -9.92      9.92 o 
   1   1  28       53.70       49.12     14.57 o 
   2   1  28        0.44       -7.38     10.93 o 
   3   1  28        0.41        1.67     13.39 o 
   4   1  28        5.68       20.97     11.52 o 
   5   1  28        0.16        8.76     12.50 o 
   6   1  28        8.97       12.50     13.98 o 
  -8   2  28        8.46       -2.07     15.85 o 
  -7   2  28       41.31       24.61     17.13 o 
  -6   2  28        0.01        6.50     13.68 o 
  -5   2  28       10.99       -1.77     11.91 o 
  -4   2  28       93.95      114.48     16.54 o 
  -3   2  28       17.92       -2.46     13.19 o 
  -2   2  28       11.70      -13.09     13.09 o 
  -1   2  28       10.15       34.94     10.73 o 
   0   2  28       12.43       -2.19      9.43 o 
   1   2  28      120.87      114.77     17.13 o 
   2   2  28       29.06       12.70     14.17 o 
   3   2  28       12.76      -13.98     13.98 o 
   4   2  28       71.58       74.12     14.96 o 
   5   2  28        0.48      -12.01     13.58 o 
   6   2  28        0.37       -1.08     14.08 o 
  -7   3  28        2.24        0.98     14.76 o 
  -6   3  28        1.64        0.98     13.88 o 
  -5   3  28       14.78       22.15     13.39 o 
  -4   3  28       30.44       31.10     16.93 o 
  -3   3  28        0.28        2.56     11.22 o 
  -2   3  28       65.76       57.48     14.57 o 
  -1   3  28        5.62       10.04     10.93 o 
   0   3  28       21.91       16.54      9.74 o 
   1   3  28        0.03      -12.50     12.50 o 
   2   3  28        2.35      -12.50     12.50 o 
   3   3  28        6.65        7.48     13.39 o 
   4   3  28        0.44        7.87     13.09 o 
   5   3  28        6.21       -1.08     15.06 o 
  -7   4  28       10.16        0.00     14.67 o 
  -6   4  28        4.15       -8.27     13.58 o 
  -5   4  28        0.36        8.86     12.89 o 
  -4   4  28       16.91       19.00     13.88 o 
  -3   4  28       20.40       35.14     12.11 o 
  -2   4  28       33.64       22.74     13.19 o 
  -1   4  28       60.25       72.45     14.57 o 
   0   4  28       16.26        6.95      9.06 o 
   1   4  28        5.68      -10.24     14.08 o 
   2   4  28       15.76       27.86     14.08 o 
   3   4  28        1.32       11.02     13.09 o 
   4   4  28       30.83       60.73     12.21 o 
  -5   5  28       33.04       47.05     14.86 o 
  -4   5  28       24.64       44.39     15.85 o 
  -3   5  28        7.24      -13.09     14.96 o 
  -2   5  28        0.18       -3.94     13.39 o 
  -1   5  28       18.46       37.50     14.96 o 
   0   5  28        3.40       -4.71     14.42 o 
   1   5  28        0.18       10.14     12.30 o 
   2   5  28        3.56       -6.20     14.86 o 
   3   5  28        1.97       -2.17     13.88 o 
  -2   6  28        4.71       29.43     14.27 o 
  -1   6  28        0.24       -6.50     13.58 o 
   0   6  28        1.05        7.80     11.47 o 
  -8   1  29       13.96        2.17     15.45 o 
  -7   1  29        7.26       21.75     14.27 o 
  -6   1  29       18.16        5.61     13.88 o 
  -5   1  29        0.14       -4.43     12.50 o 
  -4   1  29      141.62      134.75     19.19 o 
  -3   1  29       19.73       18.11     12.01 o 
  -2   1  29       76.72       79.04     13.88 o 
  -1   1  29      126.96      112.31     16.93 o 
   0   1  29        7.07       -7.05      9.98 o 
   1   1  29        0.20      -13.09     13.09 o 
   2   1  29        4.69       11.12     13.29 o 
   3   1  29       18.70       -5.41     14.57 o 
   4   1  29        3.04       -9.45     13.19 o 
   5   1  29        2.18        0.98     14.27 o 
   6   1  29        5.26       -2.17     13.88 o 
  -8   2  29       14.05        5.41     17.23 o 
  -7   2  29      121.70      139.48     19.00 o 
  -6   2  29        5.09       34.55     15.26 o 
  -5   2  29        1.26        5.51     12.01 o 
  -4   2  29        7.82      -14.27     14.27 o 
  -3   2  29       10.93        2.56     13.09 o 
  -2   2  29        5.46        8.37     12.40 o 
  -1   2  29        3.86       -8.27     11.71 o 
   0   2  29        4.04       -1.80     11.32 o 
   1   2  29      101.43      105.32     17.32 o 
   2   2  29       13.43        0.00     12.60 o 
   3   2  29        6.79       -9.25     14.37 o 
   4   2  29       18.99       22.44     13.68 o 
   5   2  29        0.28       -3.15     13.98 o 
  -7   3  29        4.40       -2.17     15.06 o 
  -6   3  29       36.52       42.23     15.75 o 
  -5   3  29       11.89       -7.68     14.57 o 
  -4   3  29        5.19       35.93     12.50 o 
  -3   3  29       35.67       11.61     15.26 o 
  -2   3  29       82.87       96.86     15.45 o 
  -1   3  29       11.35       12.30     11.81 o 
   0   3  29       20.97       15.23      9.85 o 
   1   3  29        0.39        1.77     13.29 o 
   2   3  29       29.70       55.81     14.27 o 
   3   3  29       28.12       13.58     15.45 o 
   4   3  29        0.71      -14.47     14.47 o 
   5   3  29        0.66      -16.44     16.44 o 
  -6   4  29        4.79        0.00     15.95 o 
  -5   4  29        4.40        6.10     14.76 o 
  -4   4  29        3.59       27.56     12.21 o 
  -3   4  29        4.89        5.71     13.09 o 
  -2   4  29       16.36       45.28     13.68 o 
  -1   4  29        2.47      -15.06     15.06 o 
   0   4  29        0.00       -9.74      9.74 o 
   1   4  29       30.86       55.12     13.09 o 
   2   4  29       15.41       10.93     15.55 o 
   3   4  29       10.01       13.49     13.88 o 
   4   4  29        5.63       18.41     14.47 o 
  -4   5  29       12.72       -1.08     15.85 o 
  -3   5  29       10.20       38.49     13.78 o 
  -2   5  29        1.62       17.42     12.80 o 
  -1   5  29        0.72        8.17     14.86 o 
   0   5  29       14.79        9.79     10.46 o 
   1   5  29        3.58       24.12     13.29 o 
   2   5  29        7.02        6.50     14.67 o 
  -8   0  30       34.88        6.50     16.14 o 
  -7   0  30        0.16       -9.15     13.09 o 
  -6   0  30        3.23        9.55     13.58 o 
  -5   0  30      209.82      236.73     20.28 o 
  -4   0  30       14.45       14.86     13.19 o 
  -3   0  30      228.69      219.70     18.21 o 
  -2   0  30       37.66       59.16     13.49 o 
  -1   0  30       90.21      112.01     13.98 o 
   0   0  30        1.79        2.82     14.27 o 
   1   0  30       58.02       64.18     13.39 o 
   2   0  30        0.02      -13.98     13.98 o 
   3   0  30        0.29       -3.74     12.11 o 
   4   0  30       20.79       32.19     13.19 o 
   5   0  30       42.09       79.83     15.65 o 
  -8   1  30        2.67       18.60     13.58 o 
  -7   1  30        0.95       32.78     12.11 o 
  -6   1  30        0.67        0.00     12.99 o 
  -5   1  30        8.10       36.81     13.29 o 
  -4   1  30       93.27      103.25     17.13 o 
  -3   1  30        7.82        8.56     13.09 o 
  -2   1  30       40.85       40.46     13.39 o 
  -1   1  30      112.29       99.02     17.23 o 
   0   1  30       86.71       91.73     11.11 o 
   1   1  30       13.98       17.32     14.08 o 
   2   1  30       67.49       59.06     15.65 o 
   3   1  30       50.61       41.14     16.04 o 
   4   1  30        0.54       13.78     11.91 o 
   5   1  30        4.74        9.45     14.57 o 
  -7   2  30        8.98       10.53     16.44 o 
  -6   2  30       60.92       55.61     17.23 o 
  -5   2  30        4.29        6.59     12.30 o 
  -4   2  30       68.68       72.84     15.55 o 
  -3   2  30       10.78       21.26     13.19 o 
  -2   2  30        0.24       32.19     10.24 o 
  -1   2  30        8.45       10.43     13.88 o 
   0   2  30       36.77       36.85      9.36 o 
   1   2  30       26.96       16.04     14.47 o 
   2   2  30       35.35       70.97     14.27 o 
   3   2  30        1.89       -4.82     13.78 o 
   4   2  30       11.61       17.23     15.45 o 
   5   2  30        3.54       24.71     15.06 o 
  -7   3  30        1.02       -6.59     14.96 o 
  -6   3  30        4.02        0.00     15.45 o 
  -5   3  30        5.94        4.92     15.36 o 
  -4   3  30        2.69      -14.47     14.47 o 
  -3   3  30       34.20       34.45     14.27 o 
  -2   3  30        0.05       14.67     10.93 o 
  -1   3  30        4.26      -14.86     14.86 o 
   0   3  30        3.28       -7.15      9.51 o 
   1   3  30       75.89       57.29     16.14 o 
   2   3  30        7.28        1.97     13.88 o 
   3   3  30       12.83       39.27     13.68 o 
   4   3  30        0.40       -7.38     15.06 o 
  -5   4  30       29.26       21.06     16.44 o 
  -4   4  30       22.42       18.31     15.55 o 
  -3   4  30        2.42       19.88     13.58 o 
  -2   4  30        3.01      -13.29     13.29 o 
  -1   4  30        0.52       24.41     12.50 o 
   0   4  30        0.35       -9.64      9.64 o 
   1   4  30        0.50        6.00     13.68 o 
   2   4  30        0.36       -5.12     13.68 o 
   3   4  30       20.98        1.08     15.55 o 
  -3   5  30        8.85       26.87     13.49 o 
  -2   5  30        6.80        6.40     15.55 o 
  -1   5  30        0.54      -14.76     15.26 o 
   0   5  30       20.23       16.49     10.58 o 
   1   5  30        7.40        6.50     13.29 o 
  -7   1  31        0.29       11.61     14.67 o 
  -6   1  31       33.62       31.99     15.55 o 
  -5   1  31        3.70       -1.87     13.78 o 
  -4   1  31       16.17       25.69     13.68 o 
  -3   1  31        0.85       12.50     12.40 o 
  -2   1  31        0.73        9.65     12.01 o 
  -1   1  31       16.81       -0.89     16.04 o 
   0   1  31        0.30      -12.35     12.35 o 
   1   1  31       85.46       55.12     16.93 o 
   2   1  31       18.80       32.68     15.65 o 
   3   1  31       12.10        8.76     14.96 o 
   4   1  31       16.93       18.41     13.49 o 
   5   1  31       53.07       46.66     17.42 o 
  -7   2  31       13.34        0.00     16.14 o 
  -6   2  31        0.87       11.32     13.78 o 
  -5   2  31        5.47       26.48     13.09 o 
  -4   2  31       37.10       40.65     14.17 o 
  -3   2  31        4.38       19.39     13.09 o 
  -2   2  31        0.92       28.15     12.21 o 
  -1   2  31       72.60       87.70     16.14 o 
   0   2  31       15.51        0.99     10.37 o 
   1   2  31        0.01        5.61     12.89 o 
   2   2  31       41.77       22.05     16.44 o 
   3   2  31       21.68       48.03     12.01 o 
   4   2  31       29.22       34.75     13.98 o 
  -6   3  31       15.29       24.71     15.55 o 
  -5   3  31       30.95       13.39     15.55 o 
  -4   3  31        0.71        1.97     13.78 o 
  -3   3  31        0.00       12.60     12.30 o 
  -2   3  31        0.94       -3.84     12.21 o 
  -1   3  31        0.00       -0.98     12.50 o 
   0   3  31       21.07       18.72      9.17 o 
   1   3  31       38.67       26.38     16.14 o 
   2   3  31        8.52       15.06     13.58 o 
   3   3  31       15.29       11.52     15.75 o 
   4   3  31        7.11        8.76     14.76 o 
  -5   4  31       13.05       -5.41     16.73 o 
  -4   4  31       18.26       21.06     14.67 o 
  -3   4  31        0.39        0.98     13.88 o 
  -2   4  31       12.52        9.15     15.06 o 
  -1   4  31       10.10       16.24     13.09 o 
   0   4  31       46.14       53.64     11.03 o 
   1   4  31        7.25       13.49     15.75 o 
   2   4  31        8.36        9.65     14.27 o 
  -2   5  31        1.93        3.25     14.57 o 
  -1   5  31       16.46      -14.17     16.04 o 
  -7   0  32       35.01       35.83     16.93 o 
  -6   0  32        5.74       15.45     13.88 o 
  -5   0  32       17.70        6.89     14.47 o 
  -4   0  32        2.20      -14.37     14.37 o 
  -3   0  32        9.48       24.02     13.49 o 
  -2   0  32      101.93      148.24     16.54 o 
  -1   0  32        3.92        7.28     12.01 o 
   0   0  32      105.07       93.28     16.93 o 
   1   0  32       10.15        0.00     13.68 o 
   2   0  32      140.49      163.79     17.82 o 
   3   0  32        4.68       -5.02     13.68 o 
   4   0  32        8.32       13.68     14.17 o 
  -7   1  32       39.94       24.02     17.72 o 
  -6   1  32       12.25       31.10     15.65 o 
  -5   1  32       17.80       21.85     15.26 o 
  -4   1  32       11.16        0.00     14.08 o 
  -3   1  32       59.28       52.17     18.01 o 
  -2   1  32       11.15      -12.89     14.67 o 
  -1   1  32       28.47        5.51     15.75 o 
   0   1  32        0.02       -6.84     30.02 o 
   1   1  32        6.60      -12.30     16.93 o 
   2   1  32        0.08       -6.79     14.08 o 
   3   1  32        6.07      -11.12     13.68 o 
   4   1  32        5.60        7.48     14.57 o 
  -6   2  32        3.12       17.03     13.98 o 
  -5   2  32        4.97      -13.29     13.58 o 
  -4   2  32        5.82       25.59     12.80 o 
  -3   2  32        8.93        8.66     13.78 o 
  -2   2  32       10.52       22.64     11.12 o 
  -1   2  32       42.74       32.09     15.06 o 
   0   2  32       54.73       57.69     11.45 o 
   1   2  32       12.01       26.18     13.39 o 
   2   2  32       22.79       25.00     15.16 o 
   3   2  32        4.31       -9.35     16.04 o 
   4   2  32        1.68       21.85     13.49 o 
  -5   3  32        0.74      -15.65     15.65 o 
  -4   3  32        4.26       -7.19     14.47 o 
  -3   3  32        0.69      -14.27     14.27 o 
  -2   3  32        7.56       24.80     13.29 o 
  -1   3  32        3.25       -4.92     13.68 o 
   0   3  32       16.94       23.87     19.44 o 
   1   3  32        5.39        6.10     14.76 o 
   2   3  32        6.63       28.25     14.57 o 
   3   3  32        6.76       20.67     13.09 o 
  -4   4  32       32.68       18.51     16.24 o 
  -3   4  32       10.91        4.23     15.36 o 
  -2   4  32       25.18        5.32     15.45 o 
  -1   4  32        5.56       13.68     13.88 o 
   0   4  32        0.07      -13.78     13.78 o 
   1   4  32       21.25       22.64     17.03 o 
  -6   1  33       50.99       92.33     16.93 o 
  -5   1  33       22.47      -15.45     15.45 o 
  -4   1  33        6.15        5.02     13.49 o 
  -3   1  33        8.05       -1.97     13.58 o 
  -2   1  33       25.23       25.79     15.06 o 
  -1   1  33       33.91       42.03     14.08 o 
   0   1  33       25.09       22.79     10.10 o 
   1   1  33        0.19       16.73     13.98 o 
   2   1  33       16.91        0.98     14.47 o 
   3   1  33        4.27       17.91     13.88 o 
  -5   2  33        1.15        4.23     13.39 o 
  -4   2  33        4.62       14.27     14.86 o 
  -3   2  33        6.75        2.95     13.49 o 
  -2   2  33        4.01       23.62     13.19 o 
  -1   2  33        1.94       -6.89     13.58 o 
   0   2  33        0.50        3.94      9.43 o 
   1   2  33        0.04       -4.04     15.36 o 
   2   2  33        4.09        1.08     13.78 o 
   3   2  33        7.51      -12.99     15.45 o 
  -4   3  33        0.15       24.51     13.49 o 
  -3   3  33        0.38       -6.20     13.29 o 
  -2   3  33        0.09        0.98     12.11 o 
  -1   3  33       18.65       26.67     17.72 o 
   0   3  33        0.34       -8.06     25.35 o 
   1   3  33        0.03      -11.61     16.34 o 
   2   3  33       10.59        9.74     14.96 o 
  -2   4  33        8.95       13.09     15.36 o 
  -1   4  33        5.12       35.93     13.78 o 
   0   4  33        0.77       -1.08     13.68 o 
  -5   0  34        2.98       10.63     12.89 o 
  -4   0  34       20.97       33.76     14.76 o 
  -3   0  34        1.60        1.97     13.09 o 
  -2   0  34        3.39       13.88     13.78 o 
  -1   0  34        3.41       -6.89     13.68 o 
   0   0  34        5.17       -6.94     11.91 o 
   1   0  34       19.19       43.70     14.08 o 
   2   0  34        5.98       15.65     13.39 o 
   3   0  34        0.16       -5.41     15.06 o 
  -5   1  34        5.25      -14.57     14.57 o 
  -4   1  34        1.65      -15.55     15.55 o 
  -3   1  34        4.14        0.00     14.67 o 
  -2   1  34       14.07        6.99     15.45 o 
  -1   1  34        3.62      -14.86     14.86 o 
   0   1  34        2.57      -11.38     21.61 o 
   1   1  34       29.61        7.19     15.36 o 
   2   1  34        0.32       -6.30     15.55 o 
   3   1  34        9.61       28.55     14.76 o 
  -5   2  34        6.35       20.77     13.98 o 
  -4   2  34        1.72       11.71     12.40 o 
  -3   2  34        0.26      -12.30     12.30 o 
  -2   2  34        1.49        8.17     14.47 o 
  -1   2  34       12.40       20.47     15.75 o 
   0   2  34       14.63       18.50     16.00 o 
   1   2  34        3.56       26.28     13.68 o 
   2   2  34       10.27       -1.08     15.85 o 
  -3   3  34       14.18       22.74     15.55 o 
  -2   3  34        0.74       14.96     13.68 o 
  -1   3  34       46.40       24.51     17.13 o 
   0   3  34        5.88        9.77      9.48 o 
   1   3  34        5.88        4.43     14.67 o 
  -4   1  35        0.68        2.17     14.47 o 
  -3   1  35        8.49       17.82     12.60 o 
  -2   1  35        4.66        5.22     14.76 o 
  -1   1  35       29.77       14.57     14.86 o 
   0   1  35       18.48       34.65     10.45 o 
   1   1  35        2.38      -16.93     16.93 o 
   2   1  35        0.86      -13.19     14.96 o 
  -3   2  35        0.11        2.17     14.08 o 
  -2   2  35        4.74      -16.34     16.34 o 
  -1   2  35       17.57       15.95     13.68 o 
   0   2  35        2.31       -4.91     11.02 o 
   1   2  35        3.00       15.36     15.26 o 
  -3   0  36        0.07        6.50     12.70 o 
  -2   0  36       44.20       58.96     16.44 o 
  -1   0  36        5.86       32.19     12.01 o 
   0   0  36        7.13        6.52      9.53 o 
  -3   1  36        0.65      -15.65     15.65 o 
  -2   1  36        0.44        9.74     14.17 o 
  -1   1  36        0.10       -9.74     14.57 o 
   0   1  36        3.74      -14.62     16.34 o 
                                                 
